# Supplementary material for: Trend and predictive psychosocial factors of persistent depression/non-depression in Chinese adolescents: A three-year longitudinal study
Source: PLoS One. 2024 Oct 21;19(10):e0308303. doi: 10.1371/journal.pone.0308303 (PMC11493258; doi:10.1371/journal.pone.0308303)
Supplement: S1 Data — (ZIP) [file pone.0308303.s002.zip]

Archive with 9 entries (6 files):
- data final-excel/
- data final-excel/three groups at baseline and 1st-year follow-up/
- data final-excel/three groups at baseline and 1st-year follow-up/1301-Individual, Family and School characteristics between three groups at baseline and 1st-year follow-up.xlsx
- data final-excel/three groups at baseline and 1st-year follow-up/202 Persistent depression across one year.xlsx
- data final-excel/three groups at baseline and 1st-year follow-up/620 Persistent non-depression across one year.xlsx
- data final-excel/three groups at baseline and 2nd-year follow-up/
- data final-excel/three groups at baseline and 2nd-year follow-up/117 Persistent depression across two years.xlsx
- data final-excel/three groups at baseline and 2nd-year follow-up/1301-Individual, Family and School characteristics between three groups at baseline and  2nd-year follow-up.xlsx
- data final-excel/three groups at baseline and 2nd-year follow-up/515 Persistent non-depression across two years.xlsx
