# Supplementary material for: Trend and predictive psychosocial factors of persistent depression/non-depression in Chinese adolescents: A three-year longitudinal study
Source: PLoS One. 2024 Oct 21;19(10):e0308303. doi: 10.1371/journal.pone.0308303 (PMC11493258; doi:10.1371/journal.pone.0308303)
Supplement: S1 Data — (ZIP) [file pone.0308303.s002.zip › data final-excel/three groups at baseline and 1st-year follow-up/1301-Individual, Family and School characteristics between three groups at baseline and 1st-year follow-up.xlsx]

## Sheet: 1301-Individual, Family and School characteristics between three groups at baseline and 1st-year follow-up
group	gender	age	siblings	Migrantstatus	father_education	mother_education	family_structure	family_income	CESD1	CESD2	CESD3	CESD4	CESD5	CESD6	CESD7	CESD8	CESD9	CESD10	CESD11	CESD12	CESD13	CESD14	CESD15	CESD16	CESD17	CESD18	CESD19	CESD20	CESDbaseline	CESD1b	CESD2b	CESD3b	CESD4b	CESD5b	CESD6b	CESD7b	CESD8b	CESD9b	CESD10b	CESD11b	CESD12b	CESD13b	CESD14b	CESD15b	CESD16b	CESD17b	CESD18b	CESD19b	CESD20b
3	2	12	2	2	0	0	1	1	1	0	1	2	1	1	0	1	0	1	1	1	1	1	0	1	1	1	0	0	15	0	0	0	3	0	0	0	0	0	0	0	0	3	0	0	0	1	0	0	0
3	1	13	1	2	4	4	1	7	0	0	0	1	0	0	1	0	0	0	2	0	3	0	0	0	1	0	0	0	8	1	1	0	0	1	1	0	0	0	0	1	0	3	0	0	0	0	1	0	0
3	1	12	2	2	1	1	1	7	1	1	0	3	0	0	0	0	0	0	0	0	0	0	0	0	0	0	0	0	5	0	0	0	0	0	0	0	3	0	0	0	3	0	0	0	3	0	0	0	0
3	2	12	2	2	1	2	1	7	1	0	0	3	1	0	1	2	0	0	0	1	1	0	0	1	1	0	0	0	12	0	0	0	0	1	0	1	3	0	0	1	0	0	0	0	0	0	0	1	0
3	2	13	1	2	2	2	1	0	1	0	0	3	0	0	0	3	0	0	0	3	0	0	0	3	0	0	0	0	13	0	0	0	3	0	0	0	3	0	0	0	3	0	0	0	3	0	0	0	0
3	2	13	2	1	1	1	1	3	0	0	0	3	0	0	0	0	0	1	1	2	0	0	0	1	1	1	0	0	10	0	0	0	0	0	1	0	1	0	0	0	1	0	0	0	0	0	1	0	0
3	2	12	1	2	2	2	1	7	1	0	0	2	0	0	0	0	0	0	3	0	0	0	0	1	0	1	0	0	8	1	0	0	1	1	0	1	1	0	0	1	0	1	0	0	2	0	1	0	0
3	2	13	1	2	2	2	1	0	0	0	0	3	0	0	0	2	0	1	0	0	0	0	0	3	0	0	0	0	9	0	1	0	3	0	0	0	1	0	0	0	2	0	0	0	2	0	0	0	0
3	1	13	2	2	1	1	1	7	0	0	1	1	0	0	0	0	0	0	3	1	1	0	0	0	0	0	0	0	7	0	1	1	3	0	0	0	1	0	1	0	1	1	0	0	0	0	1	0	0
3	1	12	1	1	2	2	1	7	1	0	0	0	0	0	0	0	0	0	1	0	0	0	0	0	0	1	0	0	3	1	0	0	2	0	0	0	0	0	0	3	0	0	0	0	1	0	1	0	0
3	1	12	0	2	4	3	1	0	0	0	0	3	0	0	0	3	0	0	0	1	1	0	0	0	0	1	0	0	9	0	0	0	3	0	0	0	3	0	0	0	3	0	0	0	3	0	0	0	0
3	2	12	2	2	0	2	0	6	1	0	1	0	1	3	1	1	0	1	0	0	0	3	0	0	1	2	0	0	15	1	1	1	0	0	1	0	0	0	1	0	0	1	2	0	0	1	1	0	0
3	1	14	2	2	1	1	1	6	1	0	1	0	0	0	1	0	0	1	1	2	1	0	1	1	0	1	0	0	11	1	1	0	2	0	0	0	0	0	1	0	1	1	0	0	0	1	1	0	0
3	1	13	2	2	1	1	1	7	2	0	1	1	2	0	1	1	0	0	1	1	0	0	0	2	1	1	0	0	14	0	1	0	3	0	0	0	0	0	0	1	3	0	0	0	0	0	0	0	0
3	2	13	2	2	2	1	1	2	0	0	0	2	0	0	0	0	0	0	0	0	0	3	1	3	1	0	1	0	10	1	0	0	3	0	0	0	0	0	0	0	1	0	0	0	3	0	0	0	0
3	1	13	2	1	1	2	1	3	3	0	0	0	0	1	1	2	0	0	0	2	1	0	0	3	0	0	1	1	14	0	0	0	3	0	0	0	0	0	0	0	0	0	0	0	0	1	0	0	0
3	1	12	2	1	4	3	1	7	1	1	0	0	0	0	0	0	0	0	0	0	1	1	0	1	0	0	1	0	5	1	2	0	0	1	1	1	1	0	0	1	1	3	1	0	1	0	1	0	0
3	2	13	1	2	2	2	1	7	0	1	0	1	0	0	0	1	0	0	1	0	0	0	0	1	1	0	0	0	6	0	0	1	3	0	0	1	0	0	0	0	0	0	0	0	0	0	0	0	0
3	1	12	1	2	0	0	1	5	0	0	0	1	0	0	0	1	0	2	0	1	1	1	1	0	1	0	0	0	9	0	0	0	3	0	0	0	1	0	0	0	0	0	0	0	1	2	2	1	0
3	2	12	2	2	1	1	1	5	0	0	1	3	0	0	0	3	1	3	0	0	0	0	0	3	1	0	0	0	15	0	0	0	1	1	1	1	2	0	1	2	0	0	0	0	0	0	1	1	0
3	2	12	2	2	1	3	1	0	1	0	1	2	1	1	0	1	0	1	1	1	1	1	0	1	1	1	0	0	15	1	1	0	3	1	1	0	0	0	0	1	0	1	0	0	0	0	1	1	0
3	1	13	2	2	3	3	1	0	0	0	0	2	1	0	0	0	0	0	0	1	1	0	0	2	1	0	0	0	8	0	0	0	3	0	0	0	0	0	0	0	1	0	0	0	1	0	0	0	0
3	2	12	2	2	0	1	1	0	1	0	1	2	1	0	1	1	0	0	0	2	0	1	1	1	1	1	0	0	14	1	1	0	1	1	0	0	1	0	0	0	0	0	0	0	0	1	0	0	0
3	2	12	2	2	3	3	1	0	1	1	0	0	1	1	1	0	1	1	2	0	0	0	0	0	2	1	1	0	12	1	1	0	1	0	0	0	0	0	0	1	0	0	0	0	0	1	0	0	0
3	2	13	1	1	2	2	3	7	1	1	0	3	1	1	0	0	0	0	1	0	1	0	0	0	0	1	1	0	10	1	0	0	3	0	0	0	3	0	0	0	3	0	0	0	3	0	0	0	0
3	2	12	2	2	2	1	1	4	1	0	0	1	1	0	0	0	0	0	0	1	0	0	0	0	1	1	0	0	6	0	0	0	1	0	0	0	0	0	0	0	0	0	0	0	0	1	0	0	0
3	2	12	2	2	1	2	1	7	0	0	0	3	0	0	0	3	0	0	0	3	0	0	0	0	0	0	0	0	9	1	0	1	2	0	1	1	1	2	2	0	0	0	0	1	0	2	1	0	0
3	2	13	2	2	1	1	1	7	0	0	0	0	1	0	1	2	0	0	0	3	0	0	0	1	1	0	0	0	9	1	0	0	2	3	0	1	2	0	0	0	1	1	0	0	3	1	0	0	0
3	1	14	2	2	2	2	1	5	1	0	0	1	1	1	0	0	0	0	1	0	1	0	0	1	1	1	0	0	9	1	0	0	0	0	0	0	0	0	0	0	0	0	0	0	0	1	0	0	0
3	2	13	2	2	1	1	1	2	0	2	1	3	0	0	0	2	0	2	1	0	0	0	0	1	0	0	0	0	12	1	0	0	2	0	0	0	2	0	0	0	2	0	0	0	1	0	0	0	0
3	2	12	1	2	2	2	1	6	1	1	1	0	1	0	0	2	0	1	0	0	0	0	0	0	0	0	0	0	7	0	0	0	3	0	0	0	3	0	0	0	3	0	0	0	3	0	0	0	0
3	2	13	1	2	4	4	1	7	2	0	1	1	1	0	0	0	0	0	1	1	0	0	0	0	0	0	0	0	7	1	0	0	0	1	0	0	0	0	0	2	0	1	0	0	1	1	2	0	0
3	0	12	1	2	4	3	1	6	1	0	1	2	1	1	0	1	0	1	1	1	1	1	0	1	1	1	0	0	15	1	0	0	3	0	0	0	3	0	0	0	0	0	0	0	0	0	0	0	0
3	1	12	2	2	1	2	1	6	0	1	1	1	1	1	0	0	1	0	0	3	0	0	1	1	0	0	1	0	11	1	2	0	3	1	0	1	1	0	0	0	0	0	0	0	0	1	3	0	0
3	1	13	2	2	1	1	1	3	0	2	1	3	0	1	0	1	0	0	0	2	0	0	0	2	1	1	0	0	14	0	0	0	2	0	0	0	1	0	0	1	2	0	0	0	1	0	0	0	0
3	1	13	1	2	1	1	1	0	1	0	0	0	0	1	1	1	0	0	0	2	2	0	0	2	1	0	0	0	11	1	0	1	2	0	0	0	2	0	0	1	2	1	0	0	3	0	0	0	0
3	2	12	2	2	3	3	1	6	0	1	0	0	1	0	0	0	0	0	0	0	0	0	1	0	0	0	0	0	3	1	0	0	1	1	0	1	0	0	0	0	0	0	0	0	0	1	0	0	0
3	1	12	2	2	1	2	1	1	1	3	2	1	1	1	1	1	0	0	0	0	0	0	0	0	2	0	1	0	13	0	0	0	3	1	0	3	3	0	0	0	1	0	0	2	1	1	0	0	0
3	2	12	1	2	3	3	1	7	0	1	0	3	0	0	0	0	0	1	1	2	0	2	0	0	0	2	0	0	12	1	0	0	2	0	0	0	2	0	0	0	2	0	0	0	1	0	0	0	0
3	2	13	2	2	1	1	1	2	0	1	1	3	0	0	0	3	0	0	0	3	0	0	0	3	0	0	0	0	14	0	0	0	3	0	0	0	3	0	0	0	3	0	0	0	3	0	0	0	0
3	1	12	1	1	1	1	1	4	1	0	0	3	0	0	0	1	0	1	0	1	0	0	0	1	1	0	0	1	10	0	0	0	2	1	0	0	0	0	0	0	0	0	1	1	1	1	1	1	0
3	1	12	1	2	2	2	1	0	0	0	0	3	0	0	0	3	0	0	0	3	0	0	0	3	0	0	0	0	12	0	0	0	2	0	0	0	1	0	0	0	3	0	0	0	3	0	0	0	0
3	1	12	2	2	1	1	1	3	0	0	0	1	0	0	0	1	0	0	0	1	0	0	0	0	0	0	0	0	3	0	0	0	3	0	0	0	3	0	0	0	1	0	0	0	1	0	0	0	0
3	1	12	2	2	1	1	1	2	0	0	0	3	0	0	0	3	0	0	0	3	0	0	0	3	0	0	0	0	12	0	1	0	2	0	0	0	3	0	0	0	0	0.258049	0	0	3	0	0	0	0
3	2	13	2	2	2	2	1	2	0	0	0	2	0	0	0	2	0	0	0	2	0	0	0	2	1	1	0	0	10	0	1	0	1.40393	0	0	1	1	0	0	1	0	0	0	0	1	0	0	0	0
3	1	12	2	2	1	1	1	5	1	0	0	1	1	1	0	1	1	1	1	0	1	0	0	2	1	1	0	0	13	0	1	0	3	0	0	0	3	0	0	0	3	0	0	0	3	0	0	0	0
3	1	12	1	2	2	2	1	7	1	0	1	2	1	1	0	1	0	1	1	1	1	1	0	1	1	1	0	0	15	1	0	0	1	0	0	0	2	0	1	0	1	1	0	0	1	2	0	0	0
3	2	14	1	2	2	1	1	4	1	0	1	3	0	0	0	1	0	0	0	1	0	1	0	1	0	0	0	0	9	0	1	0	1	0	0	0	3	0	0	0	0	0	0	0	0	0	0	0	0
3	1	13	2	2	1	1	1	5	1	0	0	2	0	1	0	3	0	2	0	3	0	0	0	3	0	0	0	0	15	0	0	0	3	0	0	0	2	0	0	1	3	0	0	0	3	1	1	0	0
3	2	12	2	2	2	2	1	0	1	0	1	0	1	0	1	1	0	0	0	2	1	0	0	1	0	1	2	3	13	0	0	0	1	0	0	0	1	0	0	0	1	0	0	0	2	1	0	0	0
3	2	12	1	2	4	4	1	0	0	0	0	2	0	0	0	1	0	1	0	2	0	0	0	2	0	0	0	0	8	0	0	1	3	0	0	0	0	0	0	0	1	0	0	0	1	0	0	0	0
3	2	13	1	2	0	3	4	0	0	0	0	1	1	0	1	2	0	0	0	1	1	0	0	1	0	0	0	0	8	1	1	1	3	0	0	0	2	0	0	0	1	1	1	0	2	1	0	0	0
3	1	12	1	1	3	3	1	7	0	1	0	3	1	1	0	2	0	0	0	1	0	0	1	1	0	1	0	0	12	0	0	0	0	0	0	0	0	0	0	0	0	0	0	0	0	0	0	0	0
3	2	12	1	2	2	1	1	3	0	0	0	0	0	0	3	3	0	0	3	3	0	3	0	0	0	0	0	0	15	0	1	0	3	0	1	2	0	0	0	3	1	0	0	0	0	0	0	0	0
3	1	12	2	2	4	2	1	6	0	0	0	1	0	0	0	0	1	0	1	2	0	0	0	0	1	1	1	0	7	1	1	0	2	0	0.32439	0	2	0	0	1	2	0	0	0	2	1	1	1	1
3	0	13	1	2	0	0	1	4	1	1	0	2	0	0	0	1	0	0	2	1	0	0	0	0	0	0	0	0	8	1	0	0	2	0	1	0	3	0	2	0	3	0	0	0	3	0	0	0	0
3	2	13	2	2	2	1	1	6	1	0	1	2	0	1	1	1	2	2	0	0	0	0	1	0	2	1	0	0	15	0	0	0	3	0	0	0	3	0	0	0	3	0	0	0	3	0	0	0	0
3	2	13	2	2	1	1	1	5	0	0	0	2	0	1	0	3	1	1	1	0	0	0	0	2	0	0	0	0	11	0	3	0	3	0	0	0	0	0	0	0	0	0	0	0	0	1	0	3	0
3	1	12	1	2	1	1	1	7	1	0	0	2	1	0	0	3	2	0	0	2	1	0	0	1	0	0	0	0	13	0	0	0	0	0	0	0	0	0	0	0	0	0	0	0	0	0	0	0	0
3	1	12	1	2	2	3	1	7	1	0	0	3	1	1	0	0	0	1	1	1	0	0	0	0	0	1	0	0	10	1	0	0	0	1	0	0	0	0	0	1	0	0	0	1	0	1	0	0	0
3	2	12	2	1	0	0	1	7	0	0	0	3	0	0	0	2	0	0	0	2	1	0	0	2	0	1	1	0	11	0	0	0	3	0	0	0	2	0	0	0	2	0	1	1	2	1	1	1	0
3	2	13	1	2	0	0	1	0	0	0	1	3	0	0	0	0	0	0	0	0	0	0	0	0	1	1	0	0	6	1	0	1	0	2	1	1	1	0	0	0	2	0	0	0	0	0	1	3	0
3	1	13	2	2	2	1	0	3	3	0	3	2	1	0	0	0	0	0	3	0	0	0	0	1	0	0	0	0	13	0	0	0	3	0	0	0	3	0	0	0	0	0	0	0	1	3	3	0	0
3	1	12	2	2	3	2	1	6	1	0	2	0	1	1	0	0	0	0	1	3	2	2	0	0	0	2	0	0	15	1	1	0	2	2	0	1	0	0	1	0	1	0	0	0	3	0	0	0	0
3	1	12	1	1	0	0	1	0	1	1	0	1	0	0	0	1	1	0	0	3	1	0	0	2	0	1	0	0	12	1	1	1	0	1	1	0	1	0	0	1	2	0	0	0	2	0	1	0	0
3	1	12	1	2	2	2	1	6	0	1	0	3	0	0	0	0	0	1	2	0	2	2	0	3	0	0	0	0	14	1	0	1	0	0	0	1	0	0	1	1	2	1	0	1	1	0	1	0	0
3	2	13	2	2	2	1	1	5	1	1	1	3	0	0	0	3	0	0	0	3	0	0	0	3	0	0	0	0	15	0	1	0	0	0	0	0	3	0	0	0	0	0	0	0	0	1	0	0	0
3	1	12	1	1	2	3	1	7	0	0	0	3	0	0	0	3	0	0	0	0	0	0	0	3	0	0	0	0	9	1	1	0	0	0	0	0	3	0	0	0	0	0	0	0	3	0	0	0	0
3	2	12	1	2	0	0	1	3	1	0	1	3	0	0	0	0	0	0	0	0	1	1	1	0	2	1	0	0	11	1	1	1	0	1	1	1	0	0	0	1	1	0	1	0	0	1	1	0	0
3	2	12	1	1	1	2	1	7	0	1	1	3	0	1	0	3	0	0	0	1	0	1	1	1	0	0	1	0	13	1	1	0	1	1	1	0	1	1	0	0	1	1	0	0	1	1	0	0	1
3	2	12	1	2	4	3	1	4	2	0	0	2	2	0	0	0	0	1	0	1	0	0	0	0	1	1	0	0	10	2	0	1	3	0	0	0	1	0	0	0	1	1	0	0	1	1	1	0	0
3	2	13	1	2	0	0	1	5	0	0	0	2	3	0	0	1	0	1	0	0	2	1	0	0	0	1	0	0	11	0	0	0	0	3	0	0	0	0	0	0	0	0	0	0	0	0	0	0	0
3	1	13	2	2	4	3	1	7	1	0	1	0	1	1	1	1	0	1	2	0	1	2	0	1	1	0	0	0	14	0	0	1	2	0	0	0	0	0	0	0	0	0	0	0	0	0	0	0	0
3	2	12	2	2	2	0	1	5	0	0	0	2	1	0	0	0	0	0	0	3	0	1	1	2	1	0	0	0	11	0	1	0	0	0	0	0	3	0	0	0	0	0	0	0	3	2	0	0	0
3	2	12	1	2	3	4	1	7	1	0	0	3	0	1	0	3	0	0	1	1	0	0	0	0	1	1	0	0	12	0	0	0	0	0	0	0	1	0	1	0	0	0	0	0	0	0	0	0	0
3	2	12	2	2	1	1	1	4	1	1	0	2	0	1	0	1	1	0	0	0	1	0	1	1	1	0	0	0	11	0	0	0	3	0	0	0	3	0	0	0	2	0	0	0	3	0	0	0	0
3	1	13	1	2	1	2	2	5	0	0	1	2	0	1	0	3	1	0	1	3	0	1	0	2	0	0	0	0	15	0	0	0	3	0	0	0	3	0	0	0	1	0	0	0	3	0	0	0	0
3	2	12	2	2	2	1	1	4	0	0	0	3	0	0	0	0	0	0	0	0	0	0	0	0	1	0	0	0	4	0	1	0	3	0	0	0	0	0	0	0	1	0	0	0	0	0	0	0	0
3	2	13	2	2	2	1	1	7	0	0	1	3	0	1	0	2	0	1	0	2	0	0	0	2	0	1	0	0	13	2	0	0	1	1	0	0	0	0	0	3	0	1	0	1	0	2	2	0	0
3	1	13	2	2	2	1	1	7	0	0	0	3	0	0	0	3	0	0	0	3	0	0	0	3	0	0	0	0	12	0	0	0	2	1	0	0	1	0	1	2	1	0	0	0	1	0	0	0	0
3	2	12	2	2	2	3	1	7	0	0	0	3	0	0	0	3	0	0	0	3	0	0	0	3	0	0	0	0	12	0	0	0	3	1	0	0	3	0	0	0	0	0	0	0	0	0	0	0	0
3	1	12	1	2	3	4	1	4	0	0	0	0	0	0	0	0	0	0	0	0	0	0	0	0	0	0	0	0	0	0	0	0	3	0	0	1	3	0	1	0	0	0	0	0	3	1	0	0	0
3	2	12	2	2	2	3	1	5	0	0	0	2	0	1	0	3	0	0	0	0	0	0	0	0	1	1	0	1	9	0	0	0	3	0	0	0	3	0	0	0	2	0	0	0	3	0	0	0	0
3	2	12	1	2	3	3	1	0	0	0	0	0	0	0	0	0	0	0	0	0	0	0	0	0	0	0	0	0	0	1	0	0	3	0	0	0	0	0	0	1	0	0	0	0	0	1	0	0	0
3	2	12	1	2	2	2	1	0	1	1	0	1	0	0	0	0	0	0	0	0	0	0	0	0	1	0	0	0	4	1	0	0	1	1	1	1	2	0	0	0	1	0	1	0	1	1	0	0	0
3	1	13	2	2	0	3	1	0	0	0	0	3	0	0	0	1	1	0	1	1	0	0	0	0	0	1	1	0	8	1	1	1	0	0	0	0	1	0	0	0	0	3	0	0	0	2	1	0	3
3	2	13	2	2	2	1	1	6	0	0	0	3	1	1	0	0	0	0	0	2	0	1	0	0	0	0	0	0	8	0	0	0	3	0	0	0	2	0	0	0	3	0	0	0	2	0	0	0	0
3	1	13	2	1	2	2	1	5	0	0	2	3	1	1	0	0	0	0	1	0	0	0	0	0	1	1	0	0	10	0	0	2	3	1	1	0	0	0	0	1	0	0	0	0	0	1	1	0	0
3	1	13	2	2	2	1	1	2	0	1	0	2	0	0	1	1	0	0	1	0	0	0	0	1	0	0	0	0	7	0	0	0	1	1	0	0	1	0	0	0	1	1	0	0	0	0	0	0	0
3	2	12	1	2	2	2	1	6	1	0	0	0	0	0	0	0	0	0	3	0	0	0	0	1	1	1	0	0	7	0	0	0	0	1	0	0	1	0	0	3	1	0	1	0	1	1	0	0	0
3	0	14	2	1	2	2	1	5	1	0	1	3	0	1	0	0	0	0	1	1	2	0	0	0	0	0	0	0	10	1	0	0	3	0	0	0	1	0	0	0	0	0	0	0	0	0	0	0	0
3	1	13	2	2	2	1	1	6	1	0	2	0	1	0	0	0	0	0	1	1	0	0	0	1	0	0	0	0	7	0	0	0	3	0	0	0	3	0	0	0	3	1	0	0	2	0	0	0	0
3	1	12	1	2	2	2	1	7	1	0	0	3	0	1	0	1	0	0	0	0	0	0	1	0	1	1	0	0	9	0	1	0	1	0	0	0	0	0	0	1	1	0	0	0	0	0	0	0	0
3	2	12	1	2	4	3	1	6	1	0	0	3	0	0	0	0	0	0	0	1	0	0	0	0	0	0	0	0	5	0	0	0	1	0	0	0	1	0	0	0	1	0	0	0	2	0	0	0	0
3	1	12	1	2	3	3	1	0	0	1	2	0	2	2	0	0	0	0	0	2	2	1	2	0	0	1	0	0	15	0	0	0	0	0	0	0	1	0	1	0	0	0	0	0	0	0	0	0	0
3	1	13	1	2	2	1	1	3	2	1	1	1	0	0	1	0	0	1	1	0	2	0	0	0	1	1	0	0	12	0	0	0	3	0	0	1	2	0	1	0	3	0	0	0	3	0	0	0	0
3	2	12	2	2	4	3	1	7	1	1	0	1	0	0	0	0	0	1	0	0	0	0	0	0	1	1	0	0	6	2	0	1	2	0	1	0	0	0	1	0	0	0	1	1	0	1	1	0	0
3	1	12	2	2	1	1	1	4	0	0	0	0	1	0	0	0	1	1	0	0	1	0	1	1	1	1	0	0	8	0	0	0	2	0	1	1	1	0	1	0	1	1	1	1	1	1	1	1	0
3	1	12	1	2	2	2	1	4	0	0	0	0	0	0	0	0	0	0	0	0	0	0	0	0	1	0	0	0	1	0	0	0	0	1	0	0	3	0	0	0	1	1	1	0	0	0	1	0	0
3	2	11	2	2	1	2	1	3	1	3	3	3	0	0	0	0	0	0	0	0	0	0	0	0	1	0	0	0	11	1	0	0	1	1	1	0	0	0	0	0	0	1	0	2	0	1	0	0	0
3	2	12	1	2	3	2	1	6	0	0	0	1	0	0	0	1	0	0	0	0	1	1	1	0	1	1	1	0	7	2	1	0	0.743764	1	0	1	0	0	0	0	0	0	0	0	0	1	1	0	0
3	1	12	1	1	1	1	2	0	0	0	0	0	0	0	0	0	0	0	0	0	1	0	1	0	0	0	0	0	2	0	0	0	0	1	0	0	0	0	0	0	0	1	0	0	0	0	0	1	0
3	1	12	1	2	3	3	1	3	0	0	0	3	0	0	0	3	0	0	0	3	0	0	0	3	0	0	0	0	12	0	0	0	3	3	0	0	3	0	0	0	0	0	0	0	3	0	0	0	0
3	1	12	2	2	2	2	1	3	1	0	0	1	0	0	0	1	1	3	0	1	0	0	0	0	0	0	0	0	8	0	1	1	3	0	0	0	0	0	0	0	1	1	0	1	0	0	0	0	0
3	2	12	2	2	2	2	1	5	1	0	0	0	0	0	0	0	0	1	0	0	0	0	0	0	0	0	0	0	2	1	0	0	0	0	0	0	0	0	1	0	0	0	0	0	0	0	0	0	0
3	1	13	2	2	1	1	1	5	0	0	0	3	0	0	0	3	0	0	0	3	0	0	0	3	0	0	0	0	12	0	1	0	2	0	0	0	3	1	1	1	2	1	0	0	0	1	1	0	0
3	1	13	1	2	1	3	1	4	1	0	2	3	0	1	0	0	0	0	0	1	2	0	0	0	0	1	0	0	11	0	0	0	0	0	0	0	0	1	0	0	2	3	0	0	0	1	1	0	0
3	2	12	1	2	2	2	1	3	1	0	0	1	1	0	0	0	0	1	0	1	0	0	1	0	2	1	0	0	9	0	0	0	0	1	0	0	1	0	1	0	0	1	1	0	0	2	0	0	0
3	2	12	2	2	1	2	1	5	0	1	0	3	1	0	0	1	0	0	0	0	0	0	0	3	0	0	0	0	9	1	1	0	1	0	0	0	1	0	0	0	0	0	0	0	0	1	0	0	0
3	1	12	1	2	2	3	1	5	0	1	1	3	0	0	0	0	0	0	0	1	0	2	1	1	3	0	0	0	13	1	1	2	3	1	0	0	0	0	1	2	1	1	0	0	1	1	0	0	0
3	1	13	1	2	3	3	1	7	0	0	0	2	1	0	0	2	0	1	3	1	0	0	1	2	0	0	0	0	13	1	0	0	0	2	0	1	0	0	0	3	0	0	0	0	1	0	0	0	0
3	2	12	2	2	2	1	1	7	1	0	0	2	0	0	0	2	0	0	0	2	0	0	0	1	0	0	0	0	8	0	0	1	1	0	0	0	3	0	0	0	3	0	0	0	3	0	0	0	0
3	2	12	1	2	0	0	1	0	0	1	0	0	0	0	1	0	0	1	1	0	0	0	0	0	2	0	0	0	6	0	1	0	0	1	1	1	0	0	1	2	0	0	0	0	0	1	1	0	0
3	2	12	1	2	4	4	1	7	1	2	0	3	0	1	0	1	0	0	0	0	1	0	0	1	0	2	0	0	12	0	0	0	0	0	0	0	3	0	0	0	3	1	0	0	0	0.772802	1	0	0
3	1	12	1	2	0	0	1	0	0	0	0	3	0	0	1	3	0	0	0	0	0	0	0	0	0	0	0	0	7	1	0	0	0	0	0	1	2	0	0	0	0	0	0	0	0	2	0	0	0
3	2	13	2	1	2	2	1	7	1	1	0	3	0	0	3	0	0	0	0	0	0	0	0	0	0	0	0	0	8	1	0	0	3	0	0	0	0	0	0	0	0	0	0	0	0	2	0	0	0
3	2	13	2	2	2	2	1	4	0	0	0	3	1	0	0	3	0	0	0	3	0	0	0	3	0	0	0	0	13	0	1	0	3	0	0	0	0	0	0	0	1	0	0	0	0	0	0	0	0
3	1	12	2	2	2	3	1	7	0	0	0	2	0	0	0	3	0	0	0	0	0	1	1	1	0	0	0	0	8	0	0	0	1	0	0	0	0	0	0	0	1	0	0	1	0	0	0	1	0
3	1	12	1	1	2	1	1	7	0	0	0	3	0	0	0	3	0	0	0	3	0	0	0	3	0	0	0	0	12	0	0	0	3	0	0	0	3	0	0	0	3	0	0	0	3	0	0	0	0
3	2	13	2	2	0	0	1	0	3	0	0	3	0	0	0	0	0	0	1	0	0	0	0	0	1	1	0	0	9	1	0	1	2	0	0	0	3	0	0	0	2	0	0	0	3	0	0	0	0
3	2	12	2	2	1	2	1	7	1	0	0	0	0	0	0	0	0	0	0	0	0	0	0	0	1	1	0	0	3	1	0	0	0	0	0	0	0	0	0	0	0	1	0	0	0	1	1	0	0
3	2	12	2	2	3	1	1	0	1	0	1	1	1	0	1	1	0	1	1	0	1	1	1	0	1	1	0	0	13	0	0	0	0	0	0	0	0	0	0	0	0	0	0	0	0	0	0	0	0
3	1	13	2	1	1	1	1	3	0	0	0	3	0	0	0	3	0	1	2	3	0	0	0	3	0	0	0	0	15	0	0	0	3	0	0	0	3	0	0	0	3	0	0	0	3	0	0	0	0
3	2	12	1	2	1	1	1	0	3	0	0	0	2	1	0	0	0	2	0	0	0	0	0	0	3	1	0	0	12	0	0	0	3	1	0	0	3	0	0	0	0	1	0	0	3	0	0	0	0
3	1	13	2	2	2	2	1	2	0	0	1	3	0	0	0	1	0	0	0	0	1	0	0	0	1	1	0	0	8	0	0	0	2	1	0	1	1	1	0	0	3	0	1	0	0	0.262612	0	0	0
3	1	13	1	1	2	1	1	0	1	0	1	1	3	0	1	1	0	0	2	0	0	0	0	1	0	0	0	0	11	2	0	0	0	2	0	0	0	0	0	2	1	0	0	0	1	0	0	0	0
3	1	12	1	2	3	2	1	0	1	0	1	0	0	1	0	1	2	1	1	0	0	1	0	2	0	2	0	0	13	0	0	0	0	0	0	0	1	0	0	1	1	0	0	0	1	0	0	0	0
3	1	12	2	2	3	2	1	4	0	0	0	3	0	0	0	3	0	0	0	3	0	0	0	3	0	0	0	0	12	0	0	0	3	0	0	0	0	0	0	0	0	0	0	0	0	1	0	0	0
3	1	13	2	2	2	1	1	3	1	1	0	1	1	0	0	0	1	0	0	1	0	1	2	2	0	0	1	0	11	0	0	0	1	0	0	0	0	0	0	0	0	0	0	0	0	1	0	0	0
3	2	12	2	2	2	2	1	0	1	0	1	3	0	0	0	1	0	0	0	1	1	0	0	0	0	0	0	0	8	1	0	0	2	1	0	0	2	0	0	2	1	1	0	0	1	1	0	0	0
3	1	12	1	2	4	3	1	6	1	0	0	1	1	1	0	0	1	0	0	0	1	1	0	0	0	1	0	0	8	0	0	0	3	1	0	0	3	0	0	0	0	1	0	0	3	0	0	0	0
3	1	12	1	2	2	1	1	7	0	0	0	3	1	0	0	0	0	0	0	0	0	0	1	2	2	0	0	0	9	0	0	1	3	0	1	0	0	0	0	0	1	0	1	0	0	0	2	0	0
3	1	12	1	2	2	1	1	0	0	0	0	3	0	0	0	1	0	0	1	2	0	0	0	1	1	1	0	0	10	1	0	0	0	0	0	1	0	0	0	0	1	0	0	0	1	0	0	1	0
3	2	13	2	2	2	3	1	0	0	0	0	3	1	0	0	2	0	0	0	3	0	0	1	3	0	0	0	0	13	0	0	1	0	0	0	0	0	0	0	0	1	0	0	0	0	0	0	0	0
3	1	13	2	1	1	1	1	7	1	0	0	1	1	1	0	1	0	0	0	1	3	0	0	1	1	0	1	1	12	0	0	0	0	0	0	0	0	0	0	0	0	0	0	0	0	0	0	0	0
3	1	12	2	2	1	1	2	7	3	1	1	2	0	0	0	0	0	0	3	1	1	1	0	1	0	0	0	1	15	0	0	0	0	0	0	0	0	0	0	0	0	0	0	0	0	0	0	0	0
3	1	15	0	2	2	2	2	4	2	0	0	3	1	0	0	2	1	0	0	2	0	0	0	2	1	0	0	0	14	1	0	0	2	0	0	0	1	1	1	0	1	1	1	0	0	1	0	0	0
3	1	15	2	2	0	0	1	0	0	0	0	0	1	0	0	0	0	1	1	0	0	1	1	0	1	1	1	1	8	0	0	1	1	0	0	0	1	0	1	1	0	0	0	0	0	1	1	1	0
3	2	12	2	2	3	3	1	7	0	0	0	2	0	1	1	1	0	1	1	0	1	0	0	1	1	1	0	0	11	0	0	0	0	1	1	1	3	3	0	0	0	1	0	0	0	1	1	0	0
3	1	12	1	2	4	4	2	7	1	0	0	3	0	0	0	0	0	0	0	1	0	0	0	0	1	0	0	0	6	0	0	0	3	0	0	0	3	0	0	0	3	0	0	0	3	0	0	0	0
3	1	12	1	1	0	0	1	0	0	0	0	1	2	1	1	0	0	0	2	0	2	0	0	1	0	0	0	0	10	0	1	0	1	2	0	0	1	0	0	0	0	2	1	0	1	1	0	0	0
3	2	13	2	2	3	2	1	0	0	1	2	0	1	2	0	0	0	1	1	0	1	2	0	0	0	0	0	1	12	0	0	1	0	1	0	0	0	0	1	0	0	0	0	0	1	0	0	0	0
3	2	13	2	2	4	1	1	2	3	1	1	3	0	0	0	0	0	0	0	0	0	0	0	0	0	0	0	0	8	0	2	0	3	0	0	0	3	0	0	1	3	0	0	0	3	0	0	0	0
3	2	12	2	2	4	3	1	7	0	1	0	0	1	0	1	0	0	0	0	1	0	0	0	0	0	0	0	0	4	0	0	0	0	0	0	0	0	0	0	0	1	0	0	0	0	0	0	0	0
3	2	12	2	2	2	1	1	0	0	0	0	2	0	0	0	1	0	0	0	1	0	0	0	1	0	0	0	0	5	3	0	0	2	0	0	0	3	0	0	0	3	0	0	0	3	0	0	0	0
3	1	13	1	2	0	0	0	0	1	0	0	0	0	0	0	0	0	0	0	0	0	0	1	0	0	0	0	0	2	2	2	1	0	0	1	0	1	1	0	0	0	0	0	0	2	0	2	0	1
3	2	12	1	2	4	3	1	6	1	0	2	1	1	1	0	0	0	0	0	1	0	1	0	0	0	0	0	0	8	1	0	0	3	0	1	0	3	0	0	1	1	0	0	0	0	1	1	0	0
3	2	12	2	1	1	1	1	6	0	0	0	0	2	0	0	1	0	1	1	1	1	0	0	1	0	0	0	0	8	0	0	0	3	1	0	0	2	0	0	0	2	1	0	0	2	0	1	0	0
3	1	14	2	2	1	1	1	2	0	0	0	3	0	0	1	2	1	0	0	2	1	0	0	1	0	1	1	0	12	1	0	0	0	0	0	0	0	0	0	0	1	2	0	0	1	2	1	0	0
3	2	13	2	2	3	3	1	7	0	0	0	1	0	0	0	1	0	0	0	0	0	0	0	1	1	0	0	0	4	1	0	0	0	0	0	0	0	0	0	0	1	0	0	0	1	0	0	0	0
3	1	12	2	1	4	4	1	7	0	0	0	3	0	0	0	0	0	0	0	3	0	0	0	3	0	0	0	0	9	0	0	0	3	0	0	0	0	0	0	0	0	0	0	0	0	0	0	0	0
3	1	12	2	2	1	1	1	3	1	0	0	3	0	0	0	3	0	0	0	3	0	0	0	3	0	0	0	0	13	0	0	0	3	0	0	2	1	0	0	0	2	2	0	0	3	1	1	0	0
3	1	12	1	2	2	2	1	7	1	1	1	0	1	1	0	0	0	1	0	2	1	1	1	2	1	0	0	0	14	1	2	0	2	0	1	0	1	1	0	0	2	1	2	0	1	0	0	0	0
3	2	11	1	2	4	4	1	7	0	0	0	1	0	0	0	0	0	0	0	0	0	0	0	0	0	0	1	0	1	0	0	0	3	0	0	0	3	0	0	0	3	0	0	0	3	0	0	0	0
3	2	13	1	2	1	2	2	3	1	0	0	1	0	2	1	0	0	0	2	0	0	0	0	0	2	2	0	0	11	1	1	1	2	0	0	0	0	0	0	0	3	0	0	0	0	1	1	0	1
3	1	13	2	2	2	2	1	3	1	0	0	3	1	0	0	3	0	0	0	1	0	0	0	0	0	0	0	0	9	0	0	1	1	0	0	0	3	0	0	0	3	0	0	0	0	1	1	0	0
3	2	12	2	2	1	1	1	7	1	0	0	3	0	0	0	3	0	0	0	3	0	0	0	0	3	0	0	0	13	0	0	1	0	3	0	0	1	0	0	0	0	0	0	0	1	0	0	0	0
3	1	12	2	2	1	1	1	7	0	0	0	3	0	0	0	2	0	0	0	3	0	0	0	3	1	0	0	0	12	1	0	1	1	0	0	0	0	0	0	0	1	0	0	0	1	0	0	0	0
3	2	12	2	2	2	2	1	6	0	0	0	3	0	0	0	3	0	0	0	3	1	0	0	3	1	0	0	0	14	0	0	0	2	0	0	0	3	0	0	0	2	0	0	0	3	0	0	0	0
3	2	12	2	2	3	2	1	0	0	0	0	3	0	0	0	3	0	0	0	3	0	0	0	3	0	0	0	0	12	0	1	1	1	1	0	0	1	0	0	1	3	0	0	0	1	1	1	0	0
3	2	13	2	1	1	1	1	0	0	1	0	2	1	1	1	3	0	1	0	0	0	1	0	0	1	0	0	0	12	0	0	1	0	0	1	0	1	0	1	0	0	1	0	1	1	0	1	1	0
3	2	12	2	2	3	3	1	0	0	0	0	2	0	1	1	0	0	0	3	0	0	3	0	0	2	0	0	0	12	0	0	0	2	0	0	0	1	0	0	0	0	0	0	0	0	0	0	0	0
3	2	12	1	2	1	1	1	7	0	1	0	0	0	1	0	1	0	0	0	0	0	0	1	0	1	0	0	0	5	0	0	0	3	0	0	0	0	0	0	0	2	0	0	0	2	1	1	0	0
3	2	12	1	2	3	2	1	0	1	0	0	2	0	0	0	0	0	0	0	0	0	0	0	0	1	0	0	0	4	1	0	0	1	0	0	0	1	0	0	1	0	0	0	0	0	1	0	0	0
3	1	12	2	2	1	1	1	7	0	0	0	3	1	0	3	3	0	0	0	1	0	0	2	1	1	0	0	0	15	1	0	0.502943	0	1	1	1	2	0	0	1	0	0	0	1	0	0	0	0	0
3	2	13	2	1	2	2	1	5	0	1	0	2	0	0	1	2	0	0	0	0	1	1	0	2	0	0	0	0	10	0.668534	0.469042	0.5429	1.59941	0.588441	0.573406	0.469296	1.23657	0.398221	0.514892	0.622786	1.21728	0.549866	0.561887	0.44372	1.22647	0.768251	0.66583	0.442808	0.270909
3	1	12	2	1	0	0	1	6	1	2	0	2	0	0	0	3	0	0	0	2	0	0	0	0	1	1	0	0	12	1	0	3	1.68604	0	0	0	1	0	0	3	2	0	0	0	1	0	0	1	0
3	2	12	1	2	3	2	1	7	1	1	0	3	0	0	0	1	0	1	0	0	0	0	0	0	0	0	0	0	7	0	0	0	0	2	0	0	0	0	0	0	0	0	0	0	0	0	0	0	0
3	2	13	2	2	1	1	1	5	0	0	1	0	3	0	0	1	0	0	0	0	0	0	0	1	0	0	0	0	6	1	0	0	0	2	0	0	0	0	0	0	3	1	3	0	3	0	1	0.712351	1
3	1	12	1	2	4	3	1	7	0	0	0	3	0	1	0	0	1	0	2	0	0	3	0	0	0	1	0	0	11	0	0	0	3	0	0	0	0	0	0	0	3	0	0	0	3	0	0	0	0
3	1	13	1	2	1	1	1	6	0	1	0	1	0	1	0	1	0	2	0	0	1	0	0	1	1	0	0	0	9	1	1	0	3	0	0	0	0	0	0	2	0	0	0	0	0	0	0	1	0
3	2	12	1	2	3	2	1	5	1	0	1	3	0	0	0	0	0	0	0	0	0	0	0	3	3	1	0	0	12	0	0	1	1	1	0	0	0	0	0	0	1	0	0	1	1	0	0	0	1
3	2	13	1	2	0	0	1	0	1	0	0	2	0	0	0	2	0	0	0	1	2	1	0	0	1	1	0	0	11	1	0	0	0	0	0	0	0	0	0	0	0	1	2	0	1	1	0	0	0
3	1	12	1	2	2	1	1	3	0	0	0	3	0	0	0	3	0	0	0	3	0	0	0	3	0	0	0	0	12	0	0	0	0	1	0	0	0	0	0	0	0	0	0	0	0	0	0	0	0
3	1	13	2	2	1	1	1	2	0	0	0	3	0	0	0	3	0	0	0	2	0	0	0	3	0	0	0	0	11	3	0	0	3	0	0	0	3	0	0	0	3	0	0	0	3	0	0	0	0
3	2	12	1	2	2	2	3	5	1	0	0	1	0	0	0	0	0	0	0	0	0	1	0	0	0	1	1	0	4	0	0	0	1	2	1	0	0	0	1	0	0	1	2	1	1	2	1	1	0.376083
3	1	14	2	2	2	2	1	4	0	0	0	2	0	0	2	3	0	0	1	3	0	0	0	3	0	0	0	0	14	3	0	0	3	0	2	0	2	0	0	3	0	0	0	0	1	0	0	0	0
3	1	13	2	2	2	1	1	5	1	0	0	1	1	0	0	1	0	0	0	0	0	0	0	0	0	1	0	0	5	0	0	0	3	0	0	0	3	0	0	0	0	0	0	0	1	3	3	0	0
3	1	13	2	2	3	4	1	4	0	0	0	3	0	0	0	3	0	0	0	3	0	0	0	3	0	0	0	0	12	0	0	0	3	0	0	0	3	0	0	0	3	0	0	0	3	0	0	0	0
3	2	13	1	2	3	2	1	7	0	0	0	0	0	0	0	0	0	0	0	3	0	0	0	3	0	0	0	0	6	0	0	0	3	0	0	0	3	0	0	0	3	0	0	0	3	0	0	0	0
3	1	12	1	2	1	2	1	2	0	0	0	3	0	0	0	2	0	0	0	3	0	0	3	2	1	0	1	0	14	0	0	0	3	0	0	0	3	0	0	0	3	0	0	0	3	0	0	0	0
3	1	12	1	2	4	3	1	7	1	0	1	2	1	1	0	1	0	1	1	1	1	1	0	1	1	1	0	0	15	0	0	0	3	0	0	0	3	0	0	0	3	0	0	0	3	0	0	0	0
3	1	13	2	2	2	2	1	5	1	0	0	1	0	0	2	2	1	0	2	1	0	0	0	2	1	0	0	0	13	0	0	0	3	0	0	0	3	0	0	0	3	0	0	0	3	0	0	0	0
3	1	13	1	2	2	3	1	7	0	0	0	3	0	0	0	3	0	0	0	3	0	0	0	3	0	0	0	0	12	0	0	0	3	0	0	0	3	0	0	0	3	0	0	0	3	0	0	0	0
3	1	13	2	2	2	2	1	0	0	1	0	3	0	0	0	3	0	0	0	0	0	0	0	3	1	0	0	0	11	0	0	0	3	0	0	0	3	0	0	0	3	0	0	0	3	0	0	0	0
3	2	12	2	2	2	3	1	5	0	0	1	1	0	0	0	3	0	0	0	3	0	0	0	0	1	1	0	0	10	0	0	0	3	0	0	0	3	0	0	0	3	0	0	0	3	0	0	0	0
3	1	11	1	1	4	4	1	7	1	0	0	1	0	0	0	2	0	1	0	1	1	0	0	1	2	0	0	0	10	1	0	0	2	1	0	0	2	1	0	0	1	0	0	0	2	1	0	0	0
3	1	12	2	2	0	0	1	0	1	0	1	2	1	1	0	1	0	1	1	1	1	1	0	1	1	1	0	0	15	0	0	0	0	0	0	0	3	0	0	0	1	2	1	0	3	0	0.129528	0	0
3	1	12	2	2	1	1	1	3	0	0	0	0	0	0	0	3	0	0	0	0	0	0	0	0	0	0	0	0	3	0	0	0	3	0	0	0	3	0	0	0	3	0	0	0	0	0	0	1	0
3	1	13	2	2	1	1	1	0	0	1	0	3	0	1	0	2	0	1	0	2	0	1	0	2	0	1	1	0	14	0	0	0	3	1	0	0	0	0	1	0	3	0	1	1	0	0	0	0	0
3	2	13	2	2	2	2	1	3	0	0	1	2	1	0	0	1	0	0	0	0	0	0	0	1	1	0	0	0	7	0	0	0	1	1	0	0	1	0	0	1	0	0	0	3	1	2	0	0	0
3	1	13	2	2	1	1	1	7	0	1	0	0	0	0	2	0	0	0	0	0	1	0	0	0	0	0	1	0	4	1	0	0	2	0	0	0	1	1	1	0	1	1	1	0	0	1	0	0	0
3	1	13	1	2	4	4	1	3	0	0	0	0	0	0	0	0	0	0	0	0	0	0	0	1	0	0	0	0	1	0	1	0	0	0	1	0	1	0	1	2	0	1	0	1	0	0	1	0	1
3	1	12	2	2	2	1	1	4	0	0	0	3	0	0	0	3	0	0	0	2	1	0	0	3	0	0	0	0	12	1	0	0	1	1	1	0	0	0	0	1	0	1	0	0	1	1	1	0	0
3	2	13	2	2	2	2	1	4	0	0	0	3	0	0	0	0	0	0	0	0	3	0	0	1	0	0	0	0	7	0	1	0	0	0	1	0	0	0	1	0	2	0	0	2	2	0	0	0	0
3	1	13	1	2	0	0	1	0	0	0	0	3	0	0	0	3	0	0	0	3	0	0	0	3	0	0	0	0	12	1	0	0	3	0	1	0	1	0	0	0	0	0	0	1	0	1	1	0	0
3	1	13	1	2	0	0	1	0	0	0	0	0	0	0	0	0	0	0	0	0	1	3	0	0	1	0	0	0	5	0	0	0	3	0	0	0	3	0	0	0	0	0	0	0	3	0	0	0	0
3	0	12	2	2	2	1	1	5	0	0	0	2	0	0	0	1	0	0	1	0	0	0	0	0	0	0	0	0	4	0	0	0	0	0	0	0	3	0	0	0	3	0	0	0	3	0	0	0	0
3	1	12	1	2	3	3	1	0	0	0	3	0	0	0	0	0	0	0	0	0	0	0	0	0	1	1	0	0	5	0	0	0	2	1	0	0	0	0	0	1	2	0	0	0	0	0	1	0	0
3	1	12	2	2	3	1	1	4	0	0	0	3	1	0	0	0	0	0	0	0	0	0	0	2	0	0	0	0	6	1	2	1	0	0	0	0	0	1	1	1	0	0	0	0	0	0	0	0	0
3	1	12	2	2	2	2	1	3	0	0	0	1	1	0	0	2	0	0	0	0	0	0	0	0	1	0	0	0	5	0	1	2	0	0	0	0	0	0	1	1	0	0	0	0	0	0	0	0	1
3	1	13	2	2	1	1	1	2	0	1	0	3	0	2	0	3	0	0	0	0	0	0	0	3	0	0	2	0	12	0	0	0	2	0	0	0	1	0	0	0	1	1	0	0	1	0	0	0	0
3	2	12	2	2	2	2	1	0	2	0	1	1	0	0	0	0	0	1	0	2	0	0	0	1	2	2	0	1	13	1	1	0	0	0	0	0	0	0	0	0	0	1	1	0	1	0	0	1	0
3	2	13	2	2	2	2	1	7	0	0	0	2	1	0	1	1	1	0	0	3	0	1	0	0	0	0	0	0	10	0	0	0	3	0	0	1	0	0	0	0	0	0	0	0	0	2	0	0	0
3	2	12	1	2	4	3	3	0	1	0	0	0	0	0	0	0	0	0	0	0	0	0	0	0	0	0	0	0	1	1	1	1	1	1	0	0	0	0	0	0	0	0	0	0	0	1	0	0	0
3	1	12	2	2	4	2	1	7	1	0	0	0	1	0	1	1	0	0	1	1	1	0	0	1	0	0	0	0	8	0	0	0	3	0	0	0	3	0	0	0	0	0	0	0	0	0	0	0	0
3	2	13	2	1	1	1	1	3	0	0	0	2	0	0	0	3	0	0	1	0	1	0	0	0	0	0	0	0	7	1	0	0	1	0	0	0	0	0	0	0	0	1	1	0	0	1	1	0	0
3	1	13	2	2	0	0	1	0	1	1	0	3	0	0	0	0	0	0	0	0	0	0	0	0	0	0	0	0	5	1	0	0	0	1	1	0	0	0	0	1	0	0	0	0	0	0.671047	1	0	0
3	2	12	1	2	3	4	1	7	0	0	0	3	0	0	0	3	0	0	0	3	0	0	0	3	0	0	0	0	12	0	0	0	3	0	0	0	0	0	0	0	0	0	0	0	0	0	0	0	0
3	1	13	1	2	4	4	1	7	1	0	0	3	0	0	0	3	0	0	0	3	0	0	0	3	0	0	0	0	13	0	0	0	0	0	0	0	1	0	1	0	0	0	0	0	0	0	0	0	0
3	1	13	1	1	2	2	1	4	0	1	0	3	0	1	0	0	0	0	1	1	0	0	0	3	0	0	0	0	10	0	1	0	0	0	0	0	0	0	0	0	0	0	0	0	0	0	0	0	0
3	1	12	1	2	2	2	1	0	0	0	0	1	1	0	0	0	0	0	0	0	0	0	0	0	0	0	0	0	2	0	0	0	0	0	0	0	0	0	0	0	0	0	0	0	0	0	0	0	0
3	2	12	2	2	2	2	1	4	1	0	0	1	0	0	0	0	0	0	0	0	0	0	0	0	0	0	0	0	2	0	0	0	0	0	0	0	0	0	0	0	0	0	0	0	0	0	0	0	0
3	2	13	1	2	2	2	1	4	1	1	0	2	0	1	0	2	0	1	1	2	1	0	0	2	0	0	0	0	14	0	0	1	0	0	0	0	3	0	0	0	1	1	1	0	0	1	1	1	0
3	1	12	2	1	2	3	1	4	0	1	2	0	0	0	0	0	0	1	1	0	0	0	0	0	0	0	0	1	6	1	0	0	0	0	0	0	0	0	1	0	3	0	0	0	1	1	0	0	0
3	1	12	1	2	2	2	1	0	1	0	0	2	0	0	0	1	0	0	1	1	0	0	1	3	0	0	0	0	10	1	0	0	3	1	0	0	3	0	0	0	2	0	0	1	1	1	1	0	1
3	2	12	1	2	2	0	1	0	0	0	0	2	0	0	0	1	0	0	1	1	0	0	0	2	0	0	0	0	7	2	0	1	0	0	0	0	0	0	0	0	1	0	1	1	1	0	1	0	0
3	2	13	2	2	1	2	1	3	1	0	1	0	0	1	0	2	0	0	0	1	0	1	0	1	1	1	0	0	10	1	0	0	3	0	0	0	1	1	0	0	1	0	0	0	0	0	0	0	0
3	1	14	2	2	2	2	1	0	0	1	0	3	0	0	0	1	0	0	0	0	0	0	0	0	2	0	0	0	7	0	2	0	3	2	1	0	0	1	2	1	2	0	0	0	0	0	0	1	0
3	1	12	1	2	0	2	1	7	0	0	0	0	1	1	1	1	0	1	0	0	1	0	0	0	1	1	0	0	8	1	0	0	1	1	1	0	2	0	1	0	0	1	0	0	0	1	0	0	0
3	1	14	2	1	1	1	1	5	1	0	1	2	0	1	0	3	0	0	0	0	0	0	0	0	0	0	0	0	8	0	0	0	3	0	0	0	1	0	0	1	0	0	0	0	3	0	0	0	0
3	1	12	1	1	2	1	1	7	0	0	0	0	0	0	0	0	0	1	1	0	1	0	0	0	0	0	0	0	3	0	0	0	3	0	0	0	0	0	0	0	1	0	0	0	3	0	0	0	0
3	2	13	2	2	1	1	1	7	0	0	0	0	1	0	0	1	0	0	2	0	0	0	0	1	0	0	0	0	5	0	0	0	2	0	0	0	2	0	0	0	1	0	0	0	1	0	0	0	0
3	1	13	1	2	4	3	0	7	0	0	0	3	1	0	0	0	0	0	0	0	0	0	0	0	1	0	0	0	5	1	0	0	0	0	0	0	0	0	0	1	0	0	0	0	0	0	0	0	0
3	1	13	2	2	1	1	1	4	0	0	0	3	0	0	0	3	2	0	0	3	0	0	0	3	0	0	0	1	15	0	0	0	2	1	0	1	1	1	0	0	3	0	1	0	0	0	0	0	0
3	1	12	2	2	3	1	1	3	0	0	0	3	0	0	0	0	0	0	0	2	0	0	0	1	0	0	0	0	6	0	0	0	1	0	0	0	0	0	0	0	1	1	0	0	1	0	1	0	0
3	1	12	1	2	3	2	1	7	0	0	0	3	0	0	0	1	0	0	0	0	0	0	0	1	0	0	0	0	5	0	0	0	0	1	0	0	0	0	0	0	0	0	0	1	0	0	0	1	0
3	2	12	1	2	2	2	1	7	0	0	0	3	0	0	0	0	0	0	0	0	0	0	0	0	0	0	1	0	3	0	0	0	2	0	0	0	0	0	0	0	0	0	0	0	0	1	0	0	0
3	1	12	2	2	2	2	3	4	1	2	0	3	1	0	1	1	0	0	0	0	0	0	0	0	1	3	0	0	13	0	0	1	3	0	0	0	3	1	3	0	0	0	0	0	3	1	0	0	0
3	0	14	2	2	1	1	1	7	0	0	0	3	0	0	0	3	0	0	0	2	0	0	0	3	0	0	0	0	11	1	0	0	3	0	0	3	3	0	0	0	2	0	0	0	3	0	0	0	0
3	1	13	2	2	1	1	1	1	0	0	0	0	0	0	0	0	0	0	0	0	0	0	0	3	0	0	0	0	3	0	0	0	3	1	0	0	3	0	0	1	3	1	0	0	3	0	0	0	0
3	1	12	2	2	3	3	1	7	0	1	0	1	1	1	0	1	0	0	0	0	0	0	0	3	0	0	0	0	8	1	1	1	0	0.578024	1	0	0	0	1	0	2	1	1	1	2	1	0	0	0
3	2	14	2	1	1	1	1	7	0	0	0	2	0	0	0	0	0	0	1	0	3	0	0	0	0	0	0	0	6	0	1	0	3	0	0	0	0	0	1	1	2	0	2	0	0	0	2	0	0
3	2	12	2	2	1	1	1	6	0	0	0	3	0	0	0	3	0	0	0	3	0	0	0	3	0	0	0	0	12	1	0	2	3	0	1	0	0	0	0	0	1	2	0	0	0	0	1	0	0
3	2	12	1	2	3	3	1	7	1	0	0	1	0	0	0	0	0	0	0	0	0	1	1	3	2	1	1	0	10	1	0	1	3	1	0	0	0	1	0	0	0	1	1	0	0	1	1	0	0
3	2	13	1	2	0	0	1	0	0	1	0	2	0	0	0	2	0	0	0	1	0	0	0	1	0	0	0	0	7	0	1	0	2	0	0	0	2	0	0	0	2	0	0	0	3	0	0	0	0
3	2	13	2	1	1	1	1	2	0	0	0	3	0	0	2	1	0	0	0	2	2	0	0	3	1	1	0	0	15	0	1	0	2	1	1	0	0	0	0	1	1	0	0	0	0	0	2	0	0
3	1	13	2	2	1	1	1	7	0	1	0	3	0	0	0	1	0	0	1	1	1	0	0	1	1	1	0	0	11	1	0	0	0	1	0	1	0	0	0	0	1	1	0	1	2	0	0	0	0
3	2	12	2	1	2	2	1	2	0	0	3	0	0	0	0	0	0	0	0	0	0	0	0	0	0	0	0	0	3	0	0	3	0	0	0	0	0	0	0	0	0	0	0	0	0	0	0	0	0
3	1	12	2	2	3	3	1	7	0	0	1	3	1	0	0	0	0	0	0	0	0	0	3	3	0	0	0	0	11	1	0	0	0	1	0	0	0	0	0	0	0	0	0	0	0	0	0	0	0
3	2	13	1	1	2	4	1	7	0	2	0	0	0	1	0	0	0	0	0	0	0	0	0	0	0	0	0	0	3	0	0	0	0	0	0	0	0	0	0	0	0	0	0	0	0	1	0	0	0
3	1	12	1	2	2	3	1	4	0	0	0	3	0	0	0	1	0	1	1	0	0	0	0	1	0	0	0	0	7	0	1	1	1	1	0	0	1	0	0	1	3	0	0	0	1	1	1	0	0
3	2	13	2	1	1	2	1	5	0	0	0	1	0	0	3	3	0	0	0	3	0	0	0	3	0	0	2	0	13	0	0	0	3	0	0	0	3	3	0	0	0	0	0	0	0	0	0	2	0
3	1	13	2	1	2	2	1	7	1	0	0	0	0	0	0	0	0	0	0	0	3	0	0	0	1	0	0	0	5	1	0	0	1	0	0	0	0	0	0	0	0	0	0	0	0	0	0	0	0
3	1	12	2	2	1	2	1	7	0	1	0	3	0	0	0	1	0	0	0	2	0	0	0	2	0	0	0	0	9	0	0	0	3	0	0	1	1	0	0	0	3	0	0	1	3	0	0	0	1
3	1	12	1	2	3	3	1	7	1	2	0	0	0	0	0	0	0	1	1	0	0	0	1	0	1	1	0	0	8	0	0	0	3	0	0	1	3	0	1	0	0	0	0	0	3	1	0	0	0
3	1	14	2	2	2	2	1	4	0	0	0	0	0	0	0	0	0	0	0	0	1	0	0	1	0	0	0	0	2	0	0	0	0	3	0	0	0	0	0	0	0	0	0	3	1	1	0	0	0
3	2	12	2	2	3	3	1	7	1	0	2	0	0	1	0	0	0	0	0	0	1	1	0	1	2	1	0	0	10	1	0	0	0	0	0	0	0	0	0	3	0	0	0	0	1	1	1	0	0
3	1	12	1	2	1	1	3	2	0	2	1	2	1	2	2	0	0	0	0	0	0	0	0	0	1	1	0	0	12	0	0	0	3	0	0	0	3	0	0	0	0	0	0	0	0	0	0	0	0
3	2	13	2	2	1	2	1	6	1	0	0	3	0	0	1	2	0	0	1	0	0	0	0	0	1	1	0	1	11	1	0	0	1	1	0	1	1	0	0	0	2	0	0	0	2	0	0	0	0
3	2	13	1	1	2	2	1	5	1	1	1	0	0	1	0	0	0	1	0	0	0	0	1	1	0	1	1	0	8	0	0	0	0	0	0	0	0	0	0	0	0	0	0	0	1	0	0	0	0
3	1	12	1	2	2	2	1	7	0	1	0	0	0	0	0	0	0	0	0	1	0	0	0	1	0	0	1	0	3	0	0	0	0	0	0	0	0	0	0	0	0	0	0	0	0	0	0	0	0
3	2	13	2	2	2	2	1	2	0	0	0	3	0	0	0	3	0	0	0	3	0	0	0	3	0	0	0	0	12	0	0	0	3	0	0	0	3	0	0	0	3	0	0	0	3	0	0	0	0
3	1	0	2	2	2	2	1	7	1	0	0	2	1	0	0	2	0	0	0	1	0	0	0	3	0	0	0	0	10	0	1	0	1	2	0	0	0	0	1	1	0	0	0	1	0	2	0	1	1
3	2	12	2	2	1	1	1	7	0	0	0	0	0	0	0	3	0	0	0	0	0	0	0	0	0	0	0	0	3	1	0	0	1	1	1	0	1	0	0	0	1	3	0	0	1	1	0	1	1
3	2	12	1	2	0	0	1	0	1	0	1	2	0	0	0	2	0	0	0	2	0	0	0	2	0	0	0	0	10	2	0	0	2	0	0	0	2	0	1	0	1	0	0	0	2	1	1	0	0
3	2	13	2	2	1	2	1	7	1	0	1	2	0	0	0	0	0	0	0	0	1	0	0	1	0	0	0	0	6	1	1	1	2	0	0	0	0	0	0	0	0	0	0	0	0	0	0	0	0
3	2	13	2	2	2	1	1	7	1	1	1	2	0	1	0	1	0	1	1	2	1	0	0	1	1	1	0	0	15	0	0	0	0	0	0	0	0	0	0	0	2	2	0	0	1	0	0	0	0
3	2	12	2	1	2	1	1	2	0	0	0	2	0	0	0	0	1	0	0	0	0	0	0	0	3	0	0	0	6	0	0	0	3	0	0	0	3	0	0	0	3	0	0	0	3	0	0	0	0
3	1	13	2	2	1	1	1	5	0	0	0	2	1	0	1	2	0	1	0	2	0	0	0	0	1	2	0	1	13	0	0	0	0	0	0	0	0	0	0	0	0	0	0	0	0	0	0	0	0
3	1	13	2	2	4	3	1	6	1	1	1	0	0	0	0	1	0	0	0	1	1	1	0	0	1	1	0	0	9	1	0	0	0	0	0	0	3	0	0	0	0	0	0	0	0	1	0	0	0
3	1	12	2	1	2	1	1	5	0	0	1	0	0	0	0	0	1	1	0	1	0	0	0	0	0	0	0	0	4	0.668534	0.469042	0.5429	1.59941	0.588441	0.573406	0.469296	1.23657	0.398221	0.514892	0.622786	1.21728	0.549866	0.561887	0.44372	1.22647	0.768251	0.66583	0.442808	0.270909
3	2	12	2	2	2	1	1	7	1	0	0	2	0	0	0	1	0	0	1	1	0	0	0	0	0	0	0	0	6	0	1	0	2	1	1	1	3	0	1	0	0	0	1	0	0	1	0	0	0
3	2	12	2	1	1	1	1	7	1	0	1	0	1	1	0	1	0	1	1	0	1	1	1	0	1	0	0	1	12	0	0	0	3	0	0	0	3	0	0	0	3	0	0	0	3	0	0	0	0
3	2	13	2	2	2	2	1	7	0	1	0	2	1	0	0	0	0	0	1	0	0	0	0	0	0	0	0	0	5	0	0	1	3	0	1	0	0	0	0	0	1	0	1	0	0	0	2	0	0
3	1	13	2	2	4	4	1	7	0	0	0	3	0	0	0	3	0	0	0	3	0	0	0	3	0	0	0	0	12	0	0	0	3	0	0	0	3	0	0	0	0	0	0	0	3	0	0	0	0
3	2	12	2	2	2	1	1	6	0	0	0	0	0	0	0	0	0	0	0	0	0	0	0	0	0	1	0	0	1	0	1	0	0	1	1	0	0	0	0	0	0	0	0	0	0	3	0	0	0
3	2	13	1	2	3	1	1	3	1	1	1	3	0	1	0	1	0	0	0	0	1	2	0	0	0	0	0	0	11	0	0	1	3	0	1	0	1	0	0	0	2	1	0	0	1	0	0	0	0
3	2	13	2	2	2	1	0	3	0	0	0	0	0	0	0	0	0	0	0	2	0	0	0	2	0	0	0	0	4	0	0	0	2	0	0	0	2	0	0	0	3	0	0	0	3	0	0	0	0
3	2	12	2	2	0	0	1	4	0	1	1	0	1	1	1	0	0	0	0	0	0	0	0	0	1	1	0	0	7	1	0	1	1	1	1	1	1	0	0	0	0	0	0	0	0	1	1	0	0
3	1	13	1	2	0	3	2	5	0	0	0	0	3	0	1	0	1	0	0	0	0	0	0	0	0	0	0	1	6	0	0	0	3	0	0	0	0	0	0	0	0	0	0	0	0	0	0	0	0
3	1	14	2	1	2	1	1	7	0	0	0	0	0	0	0	0	0	0	0	0	0	0	0	0	0	0	0	0	0	0	1	0	2	1	1	1	3	0	1	0	0	0	1	0	0	1	0	0	0
3	1	12	1	2	1	1	1	5	0	0	0	3	0	0	0	3	0	0	0	3	0	0	0	3	0	0	0	0	12	0	0	0	3	0	0	0	3	0	0	0	3	0	0	0	3	0	0	0	0
3	2	12	2	2	1	1	1	0	0	0	0	3	0	0	0	1	0	0	0	0	0	1	0	1	1	1	1	0	8	0	1	0	3	0	0	0	0	0	1	1	2	0	2	0	0	0	2	0	0
3	2	13	2	2	2	3	1	5	0	0	0	3	0	0	0	2	0	0	0	1	0	0	1	0	0	1	0	1	9	0	0	0	3	0	0	0	1	0	0	0	2	2	0	1	1	1	0	1	0
3	2	14	2	1	1	1	1	7	0	0	0	3	0	0	0	3	0	0	0	2	0	0	0	3	0	0	0	0	11	0	0	0	3	0	0	0	1	1	1	0	1	0	1	1	1	0	1	0	0
3	1	13	1	2	0	0	1	0	0	0	0	3	0	0	0	3	0	0	0	3	0	0	0	2	0	0	0	0	11	1	0	1	0	1	0	1	3	0	1	0	0	1	0	0	0	1	0	0	0
3	2	13	1	2	1	1	1	3	1	0	0	2	1	0	0	1	0	0	0	1	1	0	0	2	1	0	0	0	10	0	0	0	3	0	0	0	3	0	1	0	0	0	0	0	3	0	0	0	0
3	1	13	1	1	1	1	1	5	1	0	0	1	0	0	3	0.905884	0	0	0	1	0	0	0	0	0	0	0	0	6.90588	1	0	0	1	1	0	0	1	0	0	0	1	1	0	0	2	0	1	0	0
3	2	12	2	2	1	1	1	2	0	0	0	0	0	0	0	0	0	0	1	0	0	0	0	0	1	0	0	0	2	0	0	0	1	0	0	0	1	0	0	0	3	0	0	0	2	1	1	0	0
3	2	12	2	2	3	3	1	5	0	0	0	2	0	0	0	1	0	0	0	1	0	0	0	1	0	0	0	0	5	0	0	0	3	0	0	1	1	0	0	0	0	0	0	0	3	0	0	0	0
3	2	12	2	2	2	1	1	7	2	0	1	0	0	0	0	0	0	1	1	0	0	1	0	1	3	3	2	0	13	1	0	1	1	0	0	0	0	0	1	0	0	0	0	1	0	1	1	1	0
3	0	12	1	2	3	4	1	7	1	0	0	1	0	0	0	0	0	0	0	0	0	0	0	1	1	0	0	0	4	1	0	1	0	0	0	0	1	0	1	0	1	0	0	0	1	1	0	0	0
3	1	12	2	2	3	3	1	7	0	0	0	3	0	0	0	3	0	0	0	0	0	0	0	0	0	0	0	0	6	0	0	0	3	0	0	0	0	0	0	0	0	0	0	0	3	0	0	1	0
3	1	13	1	2	3	3	1	7	1	0	0	2	0	0	0	0	0	1	0	0	0	0	0	0	1	1	0	0	6	1	1	0	0	0	0	0	0	0	0	0	0	1	1	0	1	0	0	1	0
3	1	12	1	2	2	2	1	7	0	0	0	3	0	0	0	0	0	0	0	0	0	0	0	0	0	0	0	0	3	0	0	0	0	0	0	0	0	0	0	1	1	1	1	0	1	0	1	0	0
3	2	12	2	2	0	0	1	0	0	2	0	3	0	0	0	1	0	0	0	0	0	0	0	0	0	0	0	0	6	0	2	0	3	0	0	0	1	0	0	0	0	0	0	0	0	0	0	0	0
3	2	12	2	2	3	3	1	7	1	0	0	2	0	0	0	0	0	0	0	1	2	1	1	0	3	0	1	0	11	1	0	0	3	0	0	0	1	0	0	0	0	0	0	0	0	0	0	0	0
3	2	12	1	2	4	4	1	5	0	0	1	3	1	0	0	0	0	0	0	1	0	1	0	1	1	0	0	0	9	0	0	0	1	0	0	1	0	0	0	0	0	0	0	0	0	0	1	0	0
3	1	12	2	2	4	3	1	7	1	0	1	3	0	1	0	0	0	0	0	0	0	0	0	3	2	2	0	0	13	0	0	0	0	0	0	0	0	0	1	0	0	0	0	0	0	1	0	0	0
3	1	12	1	2	3	2	1	7	0	1	0	0	1	0	0	0	0	0	0	0	0	0	0	0	1	0	0	0	3	0	2	0	0	0	0	0	0	-0.163197	0	1	0	0	0	0	0	0	0	0	0
3	2	12	1	2	4	4	1	0	0	0	0	3	0	0	0	2	0	0	0	2	0	0	0	1	0	0	0	0	8	0	0	0	3	0	0	0	3	0	0	0	2	0	0	0	0	3	0	0	0
3	2	12	1	2	1	1	4	3	0	0	0	1	1	0	0	1	0	0	0	1	0	0	0	1	2	0	0	0	7	1	2	0	3	1	0	1	1	0	0	0	0	0	0	0	0	1	3	0	0
3	2	13	2	2	2	1	1	5	1	0	0	0	1	1	0	1	0	0	0	0	0	0	0	0	0	0	0	1	5	0	0	0	0	1	0	0	3	0	0	0	0	0	0	0	0	0	0	0	0
3	1	12	2	2	1	1	1	0	1	2	0	2	1	1	0	0	0	0	1	0	1	0	0	0	1	0	0	0	10	0	0	0	3	0	0	0	3	0	0	0	3	0	0	0	3	0	0	0	0
3	2	12	2	2	1	1	1	4	0	1	0	3	0	0	0	0	0	0	1	1	1	0	0	0	0	1	0	0	8	0	2	0	0	0	0	0	0	0	1	0	0	0	0	0	1	1	0	0	0
3	1	12	1	2	2	2	1	7	0	0	1	3	0	1	0	0	0	0	0	1	0	1	0	0	0	2	0	0	9	2	0	0	0	2	1	0	0	0	1	3	1	0	2	0	0	0	1	0	2
3	1	12	2	2	2	2	1	7	0	0	0	0	0	0	0	0	0	0	0	0	0	0	0	0	2	1	1	0	3	0	0	0	2	1	0	1	2	0	0	0	2	0	0	0	3	0	0	0	0
3	1	13	2	2	2	2	1	5	1	0	0	3	0	1	0	0	0	0	0	0	0	0	0	0	0	0	0	0	5	0	0	0	3	0	0	0	1	0	0	0	0	0	0	0	3	1	2	0	0
3	1	12	1	2	2	1	1	6	0	0	0	2	0	0	2	2	0	0	2	2	0	0	2	1	1	0	0	0	14	0	0	0	2	1	0	1	1	0	0	0	1	1	1	1	1	1	1	1	0
3	2	12	2	2	3	1	1	4	0	0	1	3	0	0	0	0	0	0	0	2	0	0	0	0	3	0	0	0	9	1	0	1	0	1	1	0	1	0	0	1	1	1	0	0	1	1	1	0	0
3	1	13	2	2	1	1	1	2	0	0	0	3	1	0	0	1	0	0	0	1	0	0	0	2	0	0	0	0	8	0	0	0	3	0	0	0	3	0	0	0	1	0	0	0	3	0	0	0	0
3	1	14	2	1	2	2	1	6	0	0	0	0	1	0	1	1	0	0	0	0	0	0	0	0	1	0	0	0	4	0	1	0	0	0	0	0	1	0	0	0	3	0	0	0	3	0	0	0	0
3	1	12	1	1	1	1	1	7	1	1	0	1	2	0	1	1	0	1	0	1	0	0	0	2	0	0	0	0	11	1	0	0	1	1	0	0	0	1	0	0	0	1	0	0	0	1	1	0	0
3	2	12	1	2	2	2	1	4	0	0	0	0	0	0	0	0	0	0	0	0	0	0	0	2	0	0	0	0	2	0	0	0	0	0	0	0	0	0	0	0	0	0	0	0	3	0	0	0	0
3	2	13	2	2	3	2	1	4	3	1	2	2	1	0	1	1	0	0	0	0	1	0	0	1	0	1	0	1	15	0	1	0	3	3	0	0	0	0	1	0	2	0	1	0	2	1	0	0	1
3	2	11	2	1	2	2	1	0	0	1	1	3	0	0	0	0	0	1	0	0	0	0	0	0	2	1	0	1	10	1	0	0	1	0	0	1	1	0	0	0	0	0	0	2	2	2	1	2	0
3	1	13	2	2	3	3	1	5	0	1	0	2	0	0	0	2	0	0	1	2	0	0	0	2	1	0	0	0	11	1	0	0	1	1	0	0	2	0	0	0	3	0	0	0	3	0	0	0	0
3	1	14	2	1	2	1	1	7	0	0	0	3	0	1	0	0	0	0	1	1	2	2	1	0	0	0	0	0	11	0	0	0	0	0	1	0	0	0	0	1	1	0	1	2	2	1	1	0	0
3	1	12	1	2	2	2	1	7	1	0	0	0	0	0	0	0	0	0	0	0	0	0	0	0	0	1	0	0	2	0	0	0	3	0	0	0	3	0	0	0	0	0	0	0	0	0	0	0	0
3	1	13	1	2	1	2	1	3	0	0	0	1	0	0	0	1	1	0	0	1	0	0	0	1	0	0	0	0	5	0	1	0	3	0	1	0	2	0	1	0	2	0	1	0	2	0	1	1	0
3	1	13	2	2	2	2	1	7	0	1	0	3	0	0	0	0	0	0	0	3	0	0	0	0	0	0	0	0	7	1	0	1	0	1	1	1	1	0	1	2	0	1	2	0	1	1	0	0	0
3	2	12	2	2	2	2	1	6	1	0	0	2	1	0	0	3	0	0	0	0	1	0	1	1	0	1	0	1	12	1	0	0	2	1	1	0	3	0	0	0	2	1	0	0	2	0	0	0	0
3	2	14	2	2	1	1	1	2	1	0	0	0	0	0	0	0	0	0	0	0	0	0	0	0	0	0	0	0	1	0	0	0	3	0	0	0	3	0	0	0	3	0	0	0	3	0	0	0	0
3	1	12	2	2	1	1	3	3	1	1	1	0	0	0	0	0	0	1	1	1	2	0	0	0	1	1	1	0	10	0	0	0	3	0	0	0	3	0	0	0	3	0	0	0	3	0	0	0	0
3	2	13	2	2	1	2	1	4	0	0	0	2	1	0	1	2	0	0	0	3	0	0	0	3	1	0	0	0	13	0	0	1	2	1	0	0	1	0	0	0	0	1	0	0	1	1	0	1	0
3	1	12	1	2	2	2	1	4	0	0	0	3	0	0	0	2	0	0	0	1	0	0	0	1	0	0	0	0	7	1	0	0	1	1	1	0	1	1	0	0	0	1	1	0	1	0	0	0	0
3	2	13	2	1	1	1	1	7	0	0	0	0	0	0	0	0	0	0	0	0	0	0	0	0	1	0	0	0	1	0	0	0	2	1	1	1	1	0	0	0	0	1	0	0	0	1	0	0	0
3	2	12	2	2	2	1	1	7	0	1	0	3	0	0	0	2	0	0	0	1	0	0	0	1	0	0	0	0	8	0	1	0	0	0	0	0	3	0	0	0	1	0	0	0	1	0	1	0	0
3	1	12	1	2	3	3	1	7	0	0	0	0	1	0	0	0	0	3	0	1	0	0	0	0	1	1	0	0	7	1	0	0	3	0	0	0	0	0	0	0	1	1	0	0	1	0	0	0	0
3	2	12	2	2	2	2	1	0	0	0	0	0	1	0	0	0	0	0	0	0	0	0	0	1	0	0	0	0	2	1	0	0	0	1	1	0	0	0	0	0	3	0	0	0	0	0	0	0	0
3	1	13	2	2	2	1	1	0	0	0	0	3	0	0	0	3	0	0	0	3	0	0	0	3	0	0	0	0	12	0	1	0	0	1	0	0	0	0	0	0	0	1	0	0	3	0	0	0	0
3	2	12	2	2	3	3	1	6	0	0	0	3	1	0	0	0	0	0	0	1	0	0	0	0	0	0	0	0	5	1	0	0	3	0	0	0	0	0	0	0	1	0	0	0	0	1	0	0	0
3	1	13	2	1	1	1	1	6	0	1	0	1	0	0	0	0	0	0	0	1	1	0	0	0	0	0	0	0	4	0	0	0	2	1	0	0	0	0	0	0	0	0	0	0	3	0	0	0	0
3	2	14	1	2	3	3	1	7	0	1	0	0	0	0	0	0	0	0	1	0	0	0	0	0	0	0	0	0	2	0	0	0	3	0	0	0	2	0	0	0	0	0	0	0	1	0	0	0	0
3	2	13	2	2	2	2	1	7	0	0	0	0	0	0	0	0	0	0	0	0	0	0	0	0	0	0	0	0	0	1	0	0	0	0	0	0	0	0	0	0	0	0	0	0	0	1	1	1	0
3	2	12	1	2	3	3	1	6	1	0	0	3	0	0	0	0	0	0	0	0	1	0	0	0	0	0	0	0	5	1	0	1	1	0	0	0	0	0	0	0	0	0	0	0	0	0	0	0	0
3	2	13	2	2	1	1	1	6	0	0	0	3	0	0	0	0	0	0	0	0	0	0	0	0	2	0	0	0	5	0	0	0	0	1	0	0	0	0	0	0	0	0	0	0	0	0	0	0	0
3	1	13	2	2	2	3	1	6	0	0	0	3	0	1	0	1	0	0	1	1	1	0	0	1	1	0	0	0	10	0	0	0	0	0	0	0	0	0	0	0	0	0	0	0	0	0	0	0	0
3	2	12	2	2	1	1	1	3	0	0	0	3	0	0	0	0	0	0	0	0	0	0	0	0	0	0	0	0	3	0	0	0	0	0	0	0	0	0	0	0	0	0	0	0	0	0	0	0	0
3	2	13	2	2	2	2	1	7	0	0	0	2	0	0	0	0	0	0	0	0	0	0	0	0	0	0	0	0	2	1	0	1	2	0	0	0	0	0	0	0	0	0	0	0	0	2	0	0	0
3	2	12	2	2	2	2	1	6	1	0	1	0	2	0	1	0	0	0	0	2	0	0	0	1	0	0	0	0	8	1	0	1	1	1	1	0	1	0	1	0	2	0	1	0	2	1	0	0	0
3	1	12	1	2	1	2	1	6	0	1	0	3	0	0	0	0	0	0	0	1	0	0	0	0	0	0	0	0	5	0	0	1	1	0	0	0	0	0	0	1	2	2	0	0	3	0	0	0	1
3	2	12	1	2	2	1	1	7	1	0	2	0	3	1	0	0	1	0	0	0	2	1	0	1	1	2	0	0	15	1	0	1	1	0	1	0	1	1	0	0	0	1	0	0	1	0	0	0	0
3	1	12	1	2	2	1	1	6	1	0	1	1	0	0	0	1	0	0	0	1	0	0	1	0	0	1	0	0	7	0	0	0	0	0	0	0	0	0	0	0	1	0	0	0	0	0	0	0	0
3	2	12	1	2	1	2	1	7	1	1	0	2	0	0	0	2	0	0	0	0	1	0	0	3	0	0	0	0	10	0	0	1	3	1	0	0	2	0	0	0	1	0	0	0	1	2	1	0	0
3	1	12	2	2	2	1	1	0	0	1	0	1	1	0	0	1	0	0	0	0	0	0	0	1	0	0	0	0	5	0	0	0	3	0	0	0	3	0	0	0	3	0	0	0	3	0	0	0	0
3	1	13	2	2	1	4	1	7	0	0	0	2	0	0	0	3	0	0	0	0	0	0	0	3	0	0	0	0	8	1	1	0	1	1	1	0	0	0	0	2	1	0	0	0	0	1	1	0	0
3	1	12	1	2	0	1	2	3	0	0	0	3	0	0	0	2	0	0	0	0	0	0	0	2	0	0	0	0	7	1	0	0	1	1	0	0	1	0	0	0	2	0	0	0	1	1	0	0	0
3	2	12	1	1	0	0	1	0	0	1	0	3	1	0	0	1	0	0	0	0	0	0	0	3	0	0	0	0	9	0	1	0	0	0	0	0	1	0	0	1	0	0	0	0	1	0	0	0	0
3	1	13	2	1	1	1	1	6	0	0	0	0	0	0	0	0	0	0	0	0	0	0	0	0	0	0	0	0	0	0	0	0	3	0	0	0	0	0	0	0	0	0	0	0	0	0	0	0	0
3	2	12	1	1	2	2	1	6	0	0	0	0	0	0	0	0	0	1	1	0	0	0	0	0	0	0	0	0	2	0	0	0	0	0	0	0	0	0	0	0	0	0	0	0	0	0	0	0	0
3	1	13	1	2	0	0	3	4	0	0	1	3	0	0	0	0	0	0	0	0	0	0	0	0	0	0	0	0	4	0	0	0	2	0	0	0	1	0	0	0	3	1	0	1	3	1	0	1	0
3	2	12	2	2	1	1	1	5	0	2	0	0	0	0	0	0	0	0	0	0	1	0	0	0	1	0	0	0	4	0	0	0	0	0	0	2	0	1	1	0	2	1	3	1	0	1	0	0	0
3	2	12	2	2	1	1	1	3	1	0	0	0	0	0	0	0	0	0	0	1	2	0	0	1	2	1	0	0	8	2	0	0	1	0	0	0	0	0	0	0	1	0	0	0	3	1	1	0	0
3	1	12	2	2	1	1	1	0	1	0	1	1	0	1	1	0	0	1	0	0	3	1	0	0	1	1	0	0	12	0	0	1	1	1	1	0	1	0	0	0	2	1	0	0	1	0	0	0	0
3	2	12	1	2	0	1	3	0	0	0	1	1	0	1	0	0	0	0	1	1	0	1	0	0	0	0	0	0	6	0	1	1	1	0	1	0	0	0	0	0	1	0	2	0	0	0	1	0	0
3	1	12	1	2	4	4	1	0	0	0	0	3	1	1	0	0	3	0	0	1	0	0	0	0	0	0	0	0	9	0	0	0	0	1	0	0	0	0	0	0	0	0	0	0	0	1	0	0	0
3	1	13	2	2	0	0	1	7	1	0	1	2	1	1	0	1	0	1	1	1	1	1	0	1	1	1	0	0	15	1	0	0	1	0	0	0	1	0	0	1	1	3	0	3	3	0	0	0	0
3	2	13	1	1	1	2	1	0	0	0	0	0	1	1	0	1	0	1	0	0	1	1	0	1	3	1	1	0	11	1	1	0	3	1	0	0	1	0	0	1	2	0	0	0	2	1	0	0	0
3	2	13	2	1	2	2	1	7	1	0	1	2	1	1	0	1	0	1	1	1	1	1	0	1	1	1	0	0	15	0	2	1	3	0	0	0	2	0	2	1	0	0	0	0	1	0	0	0	0
3	1	12	2	2	3	3	1	7	0	0	0	3	0	0	0	3	0	0	0	3	0	0	0	3	0	0	0	0	12	1	0	0	2	0	0	0	2	0	0	0	3	0	0	0	3	0	0	1	0
3	2	12	2	2	2	2	1	5	0	0	0	2	1	0	0	2	0	2	0	0	0	0	1	0	0	0	0	0	8	0	0	0	3	0	0	0	3	0	0	0	3	0	0	0	3	0	0	0	0
3	2	13	2	1	4	4	2	5	1	0	1	2	0	0	0	3	0	0	1	3	0	0	0	3	0	0	0	0	14	0	0	1	1	0	0	0	1	0	0	1	1	0	0	0	1	1	0	0	0
3	2	12	1	2	4	3	1	7	0	0	0	0	0	0	0	1	0	1	0	0	0	0	0	0	0	0	0	0	2	1	0	0	0	1	0	0	0	1	0	0	0	0	1	0	0	1	1	0	0
3	2	13	2	1	0	0	1	0	1	0	1	0	1	1	1	1	1	1	1	1	1	1	0	2	0	0	0	0	14	1	0	0	0	0	0.166253	0	1	0	0	0	1	0	0	0	0	1	1	0	0
3	1	12	1	2	3	2	1	7	0	0	0	3	0	0	0	1	0	0	0	1	1	0	0	0	0	0	0	0	6	0	0	0	1	0	1	0	0	0	0	0	0	0	0	0	1	0	1	0	0
3	2	12	1	2	4	3	1	5	0	0	0	3	0	0	0	1	0	0	0	0	0	0	0	0	0	0	0	0	4	0	0	0	1	0	0	0	2	0	0	0	0	0	0	0	0	0	0	0	0
3	1	12	1	2	2	2	1	4	0	1	0	0	0	0	0	0	0	0	0	0	0	0	0	0	1	1	0	0	3	0	0	-0.0314013	1	0	0	0	0	0	0	0	0	0	0	0	0	0	0	0	0
3	1	13	1	2	1	1	1	5	1	1	0	2	0	0	0	3	0	0	0	1	1	0	0	0	1	0	0	0	10	0.520697	1	0	3	0	0	0	0	0	1	2	0	2	2	0	3	0	0	0	0
3	2	13	1	2	2	2	1	2	0	0	0	2	0	0	0	2	0	0	0	2	0	0	0	2	1	0	0	0	9	1	0	0	3	0	0	0	0	0	0	1	2	1	0	0	3	0	1	0	1
3	1	12	2	2	0	0	1	6	0	0	0	3	0	0	0	3	0	0	0	3	0	1	0	3	0	0	0	0	13	2	1	1	1	0	0	1	0	0	1	1	0	2	0	0	0	1	1	0	0
3	1	13	2	2	1	1	1	7	0	0	0	3	0	0	0	0	0	0	0	3	0	0	0	3	0	0	0	0	9	0	0	0	3	0	0	3	3	0	0	0.7167	0	0	0	0	0	0	0	0	0
3	1	13	2	2	2	1	1	2	0	0	0	2	1	1	1	2	1	1	1	1	0	0	0	3	0	0	0	0	14	0	0	0	3	0	0	0	0	0	0	0	3	0	0	0	0	3	0	0	0
3	1	13	2	2	1	1	1	0	0	0	0	3	1	0	0	0	0	0	0	0	0	0	0	0	0	0	0	0	4	0	0	0	0	1	0	0	0	0	0	0	0	0	0	3	3	0	0	1	0
3	1	12	1	1	1	2	1	7	0	0	0	1	1	0	0	2	0	0	0	0	0	0	0	1	1	1	0	0	7	0	0	1	1	1	0	0	1	0	1	0	1	0	0	0	0	1	1	0	0
3	1	12	2	2	3	2	1	0	0	0	0	0	1	0	0	0	0	0	3	0	0	1	0	0	0	0	0	0	5	0	0	0	0	0	0	0	0	0	0	3	2	0	0	0	1	0	0	0	0
3	2	12	2	2	4	3	1	0	0	1	0	0	0	0	0	0	0	1	0	0	0	1	0	0	1	0	0	0	4	0	1	0	3	0	1	0	0	0	0	0	1	0	0	0	0	0	0	0	0
3	2	12	2	2	2	2	1	3	1	0	0	2	0	1	1	1	0	0	1	0	0	0	1	3	0	0	1	0	11	0	0	0	0	0	0	0	0	0	0	0	0	0	0	0	1	0	0	0	1
3	2	12	2	2	0	0	1	7	0	0	0	3	0	0	0	3	0	0	0	0	0	0	0	0	0	0	0	0	6	1	0	0	0	0	0	0	0	0	0	1	0	0	0	0	0	0	0	0	0
3	2	13	1	2	4	2	1	0	0	0	0	0	0	0	0	0	0	0	0	3	0	0	0	0	0	0	0	0	3	1	0	0	0	0	0	0	0	0	0	0	0	0	1	0	0	0	0	0	0
3	2	12	1	2	4	4	1	0	1	0	0	0	0	0	0	0	0	0	0	0	0	0	0	0	0	0	0	0	1	0	0	0	0	0	0	0	0	0	1	0	0	2	0	0	0	0	0	0	0
3	2	12	1	2	3	3	1	3	0	0	0	3	0	0	0	1	0	0	0	0	3	0	0	0	0	0	0	0	7	1	0	0	3	1	1	0	3	0	0	0	0	0	0	0	0	1	0	0	0
3	2	12	2	2	4	2	1	7	0	0	0	0	0	0	0	0	0	0	0	0	0	0	0	0	0	0	0	0	0	0	0	0	0	0	0	0	0	0	0	0	1	2	1	0	0	0	0	0	0
3	1	14	2	1	1	1	1	6	0	0	0	0	0	0	0	2	0	0	0	0	0	0	0	0	1	0	0	1	4	0	0	0	3	0	0	0	2	0	0	0	1	0	0	0	1	1	0	0	0
3	2	13	2	2	2	1	1	3	1	0	0	3	1	1	0	1	0	0	0	1	0	0	0	1	1	0	0	0	10	1	0	0	0	1	0	0	0	0	0	0	1	1	0	0	1	0	0	0	0
3	2	13	1	2	3	2	1	5	0	0	0	3	0	0	0	0	0	0	0	0	0	0	0	0	0	0	0	0	3	0	0	0	0	0	0	0	0	0	0	0	0	0	0	0	0	0	0	0	0
3	1	15	1	2	2	2	1	7	0	0	0	3	0	0	0	3	0	0	0	3	0	0	0	3	0	0	0	0	12	0	0	0	3	0	0	0	3	0	0	0	3	0	0	0	3	0	0	1	0
3	2	13	1	2	3	2	1	7	1	0	0	1	2	0	0	0	0	0	0	1	1	0	0	1	2	1	0	0	10	0	0	0	3	0	0	0	3	0	0	0	3	0	0	0	3	0	0	0	0
3	1	13	2	2	2	1	1	3	0	0	0	0	1	0	0	0	1	0	0	1	0	0	1	1	0	0	0	0	5	0	0	0	3	0	0	0	3	0	0	0	3	0	0	0	3	0	0	0	0
3	1	13	2	2	4	3	1	7	1	0	1	0	1	1	0	0	0	0	1	0	0	0	0	0	0	0	0	0	5	1	0	0	3	1	0	0	0	0	0	0	0	0	0	0	0	0	0	0	1
3	1	12	2	2	1	1	1	6	1	0	0	1	0	0	0	0	0	0	0	1	0	0	0	0	1	0	0	0	4	1	0	0	3	1	1	0	0	1	0	0	0	0	0	1	3	1	1	1	0
3	2	13	1	2	1	1	1	3	1	1	0	2	0	0	0	0	0	1	0	1	1	0	0	0	1	1	0	0	9	1	0	3	3	0	1	0	1	0	0	0	3	0	0	0	2	0	0	0	0
3	1	13	2	2	3	3	1	7	0	2	0	2	0	1	1	1	0	1	0	1	1	1	0	1	0	1	0	0	13	1	0	1	1	1	0	1	1	0	1	1	0	1	1	1	0	1	1	0	0
3	1	12	1	2	2	2	1	2	1	0	0	0	0	0	0	0	0	0	2	2	0	1	0	0	1	1	0	0	8	1	0	1	0	0	1	0	2	0	0	0	1	0	1	0	1	1	1	0	0
3	2	12	2	2	1	1	1	3	0	0	0	3	0	0	0	2	0	0	0	1	0	0	0	1	1	0	0	0	8	0	0	0	2	0	1	0	3	0	0	0	0	0	0	0	0	1	1	0	1
3	1	12	1	2	3	3	1	7	1	2	0	0	1	0	0	0	0	0	0	0	0	0	0	0	1	0	0	0	5	3	0	0	0	1	0	0	1	0	0	0	1	0	0	0	1	0	1	0	0
3	2	12	1	2	0	0	1	0	0	0	1	0	0	0	0	0	0	0	0	0	0	0	0	0	0	0	0	0	1	1	0	0	0	0	0	1	0	0	0	0	0	0	0	0	0	3	2	0	0
3	1	13	1	2	3	3	1	5	0	1	0	1	1	0	1	1	0	0	1	1	1	0	0	0	1	1	0	0	10	1	1	0	0	1	0	0	1	0	0	0	0	1	0	0	0	1	0	0	0
3	2	12	2	2	3	3	1	0	1	1	0	3	0	0	1	0	0	1	0	0	2	1	1	0	0	1	1	0	12	1	0	0	0	0	1	0	0	0	0	0	1	1	0	0	1	0	0	0	0
3	1	12	1	2	4	4	1	7	0	0	0	3	0	0	1	3	0	1	0	0	0	0	0	3	1	0	0	0	12	1	2	0	0	1	0	0	0	0	0	0	0	0	0	0	0	1	0	0	0
3	2	13	2	2	2	2	1	7	0	1	1	0	0	1	0	0	0	1	1	2	2	0	0	0	0	1	0	0	10	0	0	1	1	0	0	0	3	0	1	1	0	1	3	0	3	0	0	0	0
3	2	13	2	2	2	2	1	7	0	0	0	3	1	0	0	3	0	0	1	3	1	0	0	3	0	0	0	0	15	1	0	0	3	0	0	1	2	0	1	0	2	0	0	1	1	0	0	0	0
3	1	13	2	1	2	2	1	4	0	0	0	0	0	0	0	0	0	0	0	0	1	0	0	0	0	0	0	3	4	1	0	1	0	0	0	0	0	2	1	0	0	0	0	0	3	1	3	0	0
3	2	12	2	2	1	1	1	2	0	0	0	1	1	0	0	1	0	0	1	0	0	0	3	1	2	0	0	0	10	1	1	0	1	0	0	0	0	1	1	1	1	1	0	1	2	0	0	1	0
3	2	12	2	2	2	1	1	3	1	1	0	3	0	0	1	2	0	0	0	1	0	0	1	2	0	0	0	0	12	0	0	0	3	0	0	0	3	0	0	0	3	0	0	0	3	0	0	0	0
3	2	12	2	0	2	2	1	0	0	0	0	3	0	0	0	3	0	0	0	3	0	0	0	3	0	0	0	0	12	0	0	0	3	0	0	0	3	0	0	0	3	0	0	0	3	0	0	0	0
3	1	13	2	2	2	1	1	2	0	0	0	3	0	1	0	0	0	0	0	1	2	1	0	0	0	0	0	0	8	0	0	0	3	0	0	0	3	0	0	0	3	0	0	0	3	0	0	0	0
3	1	13	2	2	2	2	1	4	1	0	0	0	1	0	0	0	0	0	0	0	0	0	0	0	0	0	0	0	2	2	1	1	0	1	1	1	0	0	0	1	1	0	0	0	0	0	1	0	0
3	2	12	2	1	1	1	1	7	0	0	0	1	1	0	1	1	0	0	0	0	0	0	0	0	0	0	0	1	5	0	0	0	3	0	1	0	1	0	0	0	2	0	0	0	2	0	0	0	0
3	1	12	2	2	1	1	1	7	0	0	0	2	0	0	0	0	0	0	0	0	0	0	0	0	1	0	0	2	5	0	0	0	1	1	0	0	1	0	0	0	1	0	0	0	1	2	0	0	0
3	1	12	2	2	1	1	1	6	1	0	1	2	1	1	0	1	0	1	1	1	1	1	0	1	1	1	0	0	15	0	0	0	3	0	0	0	3	0	0	0	0	0	0	0	0	0	0	0	0
3	1	12	2	2	1	2	1	7	0	0	0	3	1	0	0	0	1	1	2	0	0	0	0	0	0	0	0	0	8	1	0	0	0	2	1	0	0	0	0	2	0	0	0	0	0	0	0	0	0
3	1	13	2	2	1	1	1	7	0	1	1	3	0	0	0	0	0	0	0	1	1	0	1	0	0	0	0	0	8	0	3	0	0	0	0	0	0	0	0	0	0	0	0	1	0	1	0	0	1
3	1	13	2	2	2	1	1	2	0	0	0	3	0	0	1	1	0	0	0	1	1	0	0	1	0	1	0	0	9	0	0	1	0	3	0	0	1	0	0	0	0	0	0	0	1	0	0	0	0
3	2	12	1	2	4	4	1	0	0	1	0	3	0	0	0	3	0	0	0	3	1	1	0	3	0	0	0	0	15	1	0	1	0	1	1	0	0	0	0	1	0	0	0	0	0	0	0	0	0
3	2	12	1	2	0	0	1	0	1	0	0	2	0	1	0	1	0	0	0	0	2	0	0	0	1	0	0	0	8	0	0	0	2	0	0	0	0	0	0	0	0	1	0	0	0	1	1	0	0
3	1	13	1	2	2	2	1	4	1	1	0	3	1	1	1	0	0	0	0	0	1	1	0	0	0	1	0	1	12	1	0	0	2	0	0	0	0	0	0	0	1	0	0	0	0	0	0	0	0
3	2	13	2	2	3	2	1	4	1	1	0	0	1	0	0	0	0	1	1	0	1	0	0	0	0	0	0	0	6	0	1	0	2	0	0	0	1	0	0	0	0	0	0	0	0	0	0	0	0
3	2	12	1	1	3	2	1	7	0	0	0	0	0	0	0	0	0	0	0	1	0	0	0	0	0	0	0	0	1	0	0	0	1	0	0	0	0	0	0	0	0	0	0	0	1	1	0	0	0
3	1	12	2	2	2	1	1	7	0	0	0	1	0	0	0	1	0	0	0	1	0	0	0	1	0	0	0	0	4	0	0	0	0	0	0	0	0	0	0	0	0	1	0	0	0	0	1	0	0
3	1	13	2	2	3	3	1	0	0	1	0	0	1	0	0	1	0	0	2	0	0	0	1	0	0	0	0	0	6	1	0	0	0	1	0	0	0	0	0	1	0	0	0	0	0	3	0	0	0
3	2	13	1	2	2	2	1	7	1	0	0	3	0	0	0	0	0	0	0	0	0	0	0	0	3	0	0	0	7	0	0	0	0	0	0	0	0	0	0	0	0	0	0	1	0	0	0	1	0
3	1	13	2	2	2	1	1	4	0	2	1	2	0	0	0	1	0	0	1	1	0	0	0	1	1	0	0	0	10	0	1	0	0	0	1	0	0	0	1	0	2	0	0	2	2	0	0	0	0
3	2	12	2	2	4	1	1	7	0	0	0	2	0	0	0	0	0	0	0	1	0	0	0	2	0	0	0	0	5	0	1	0	0	1	0	0	0	1	0	0	0	0	0	0	0	3	1	0	0
3	1	12	2	2	2	2	1	0	0	0	0	0	0	0	0	0	0	0	0	0	0	0	0	0	0	0	0	0	0	1	0	0	0	0	0	0	0	0	0	0	0	2	0	0	0	0	0	0	0
3	1	13	2	2	3	3	1	7	0	0	0	3	0	0	0	3	0	0	0	3	0	0	0	3	0	0	0	0	12	0	0	0	0	0	0	0	0	0	0	0	0	0	0	0	0	0	0	0	0
3	2	11	2	2	1	1	2	5	0	0	0	3	0	0	0	3	0	0	0	0	0	0	0	0	0	0	0	0	6	0	0	0	3	0	0	0	3	0	0	0	3	0	0	0	3	0	0	0	0
3	1	13	2	1	1	1	1	4	1	0	0	3	0	1	1	3	0	0	0	1	0	0	0	0	0	2	0	1	13	0	0	0	1	1	1	1	2	0	1	2	0	0	0	0	0	0	1	1	0
3	1	12	1	1	2	2	1	7	0	0	0	3	0	0	0	3	0	0	0	3	0	0	0	3	0	0	0	0	12	0	1	0	3	1	0	0	1	0	0	0	0	0	0	0	3	0	0	0	0
3	1	13	1	2	2	2	1	0	0	0	0	3	0	0	0	3	0	0	0	3	0	0	0	2	0	0	0	0	11	0	0	0	1	0	1	1	0	0	1	0	0	0	2	0	0	1	0	1	0
3	1	13	1	2	2	1	1	3	0	0	1	0	0	1	0	1	0	1	0	0	1	0	1	1	0	1	1	0	8	0	0	0	3	0	0	0	1	0	0	0	1	0	0	0	0	2	1	0	0
3	1	12	1	2	0	0	1	7	0	1	0	0	0	0	0	0	0	1	0	0	0	0	1	0	1	0	1	0	4	0	0	0	0	1	0	0	0	1	0	0	0	0	0	0	0	3	3	0	0
3	1	13	2	2	1	1	1	6	0	2	0	3	1	0	0	0	0	0	2	0	0	0	0	0	2	1	0	0	11	0	3	0	0	0	0	0	0	0	0	0	0	0	0	0	0	0	0	0	0
3	1	12	1	2	3	3	1	7	1	0	0	0	1	0	0	0	0	0	0	0	0	0	0	3	1	1	0	0	7	0	0	0	0	0	1	0	0	0	0	0	0	0	0	0	0	0	0	0	0
3	2	12	2	2	2	1	1	6	2	0	1	0	2	2	1	0	0	1	1	0	0	1	0	0	2	1	0	0	14	1	0	0	2	0	1	0	3	0	2	0	3	0	0	0	3	0	0	0	0
3	2	12	2	2	3	4	1	4	0	0	0	2	0	0	0	3	0	0	0	2	0	0	0	3	0	0	0	0	10	0	1	0	3	0	2	0	3	0	0	0	0	0.511868	0	0	3	0	0	2	0
3	1	13	2	2	2	2	1	7	0	0	0	3	0	0	0	3	0	0	0	3	0	0	0	3	0	0	0	0	12	1	0	1	1	0	1	1	0	0	1	0	0	3	1	0	0	1	1	0	0
3	1	12	2	1	2	2	1	4	1	0	0	3	0	0	0	0	0	0	0	3	0	0	0	3	0	0	0	0	10	1	0	2	3	0	0	0	2	0	0	0	2	0	0	0	1	1	0	0	0
3	1	13	2	2	4	4	1	7	0	1	1	3	0	1	0	0	0	0	1	3	0	0	0	0	1	1	0	0	12	0	0.113602	0	2	1	0	0	3	0	0	0	2	0	0	0	3	0	0	0	0
3	1	14	2	2	2	2	1	7	0	1	0	2	0	0	0	3	0	0	0	3	0	0	0	3	0	0	0	0	12	0	1	0	3	1	1	0	0	0	2	0	0	0	0	0	0	1	1	1	0
3	2	12	1	2	2	2	1	5	1	0	1	0	1	1	1	0	0	0	0	0	0	1	0	0	1	0	0	0	7	0	0	0	3	0	0	0	2	0	0	0	3	0	0	0	2	0	0	0	0
3	1	12	2	2	2	2	1	3	1	1	0	2	0	0	0	0	0	0	0	1	1	0	0	0	0	0	0	2	8	1	0	0	2	0	0	0	2	0	0	1	1	1	0	0	0	1	1	0	0
3	1	12	1	2	1	1	1	6	0	1	0	0	1	1	1	0	0	0	1	3	0	0	1	2	0	0	0	0	11	0	1	0	3	0	0	0	3	0	0	0	0	0	0	0	3	0	0	0	0
3	2	12	2	1	3	2	1	0	1	0	0	3	0	0	0	0	0	1	0	1	1	0	0	2	1	0	0	0	10	1	0	0	0	0	0	0	3	0	0	0	3	0	0	0	3	0	0	0	0
3	1	13	2	2	1	1	1	6	0	0	0	3	0	0	0	0	0	0	0	0	0	0	0	0	0	0	0	0	3	1	0	0	3	0	0	0	0	0	0	3	3	0	0	0	0	0	0	0	0
3	1	13	2	2	1	1	1	7	0	0	0	0	2	0	0	0	0	0	0	1	1	0	0	0	1	0	0	0	5	0	0	0	3	1	0	1	1	0	0	0	0	0	0	0	3	0	0	0	0
3	2	12	2	2	1	1	1	6	2	0	0	1	0	0	0	0	0	0	0	1	0	0	0	3	1	1	0	0	9	0	0	0	1	1	0	0	1	0	1	0	1	0	0	0	1	2	0	0	0
3	2	12	2	1	4	3	1	7	1	1	0	2	0	0	0	0	0	0	0	0	0	0	0	0	0	0	0	0	4	0	0	0	2	0	1	0	2	0	0	0	1	0	0	1	1	0	0	0	0
3	2	13	2	2	2	3	1	5	0	0	1	3	0	0	1	0	0	0	0	0	0	0	0	0	0	0	0	0	5	0	0	1	2	0	0	0	1	0	0	1	1	0	0	0	1	1	0	0	0
3	1	13	1	2	2	1	1	7	0	0	0	1	1	1	1	0	1	0	0	0	0	1	0	1	0	0	0	0	7	0	0	0	2	0	0	0	0	0	0	0	0	3	0	0	2	0	0	0	0
3	2	13	2	2	3	1	1	4	0	0	0	1	1	0	0	0	0	1	2	0	0	0	0	0	1	0	0	0	6	1	0	0	3	1	1	0	0	0	0	1	0	0	0	0	0	0	0	0	0
3	2	13	2	2	1	1	1	4	1	0	0	2	0	0	0	1	0	0	1	1	1	0	0	0	1	1	0	0	9	0	0	1	0	1	0	0	0	0	0	1	0	1	0	0	0	1	0	0	0
3	1	12	1	2	2	2	1	6	0	0	0	0	0	0	0	0	0	0	0	0	3	0	0	0	0	0	0	0	3	0	0	0	0	0	0	0	0	0	0	0	0	0	0	2	1	2	0	0	0
3	1	13	1	2	3	3	1	7	0	0	0	3	0	0	0	0	0	0	0	0	0	0	0	0	0	0	0	0	3	0	1	0	3	0	0	0	0	0	0	0	0	0	0	0	0	0	0	0	0
3	1	13	2	1	1	1	1	6	0	0	0	2	0	0	0	1	0	0	0	0	0	0	0	0	0	0	0	0	3	0	0	0	1	0	0	0	0	0	0	1	0	0	0	0	0	0	1	0	0
3	2	12	2	2	0	0	1	0	1	0	0	1	1	0	0	1	0	0	0	1	1	0	0	1	0	1	0	0	8	0	0	0	1	0	0	0	1	0	0	0	1	0	0	0	0	0	0	0	0
3	1	13	2	2	2	2	1	0	0	0	0	0	0	0	0	0	0	0	0	0	0	0	0	0	0	0	0	0	0	0	0	0	0	0	0	0	0	0	0	0	0	0	0	0	0	0	0	0	0
3	2	12	1	2	3	2	1	5	0	0	0	3	0	0	0	3	0	0	0	2	1	0	0	2	0	0	0	0	11	1	0	0	2	0	0	0	2	0	0	0	1	1	0	0	2	0	0	0	0
3	2	12	2	2	3	3	1	0	0	1	0	3	0	1	0	3	0	0	0	1	0	0	0	1	0	0	0	0	10	0	0	0	0	0	0	0	0	0	0	0	0	0	0	0	0	1	0	0	0
3	1	12	2	1	1	1	1	4	0	0	0	3	1	0	1	0	0	0	0	0	3	0	0	0	1	0	0	0	9	0	0	0	2	1	0	0	2	0	0	0	1.122	0	0	0	1	1	0	0	0
3	2	12	1	2	1	3	1	0	0	0	0	3	0	0	0	0	0	0	0	0	0	0	0	0	0	0	0	0	3	0	0	0	3	1	0	1	3	0	0	0	3	0	0	0	3	0	0	0	0
3	2	12	1	2	3	3	1	7	0	0	1	1	1	0	0	2	0	2	0	2	0	0	0	3	2	1	0	0	15	0	0	0	2	1	0	0	1	0	0	0	1	0	0	0	0	1	0	0	0
3	2	13	2	2	1	1	1	0	0	1	0	2	0	0	0	3	0	0	0	0	0	0	0	3	0	0	0	0	9	0	0	0	2	1	1	1	2	1	1	1	1	0	0	0	3	0	0	0	0
3	2	12	2	2	0	0	1	0	0	0	0	2	0	0	0	0	0	0	0	0	0	0	0	0	0	0	0	0	2	1	0	0	0	0	0	0	0	0	0	0	0	0	0	0	0	0	0	0	0
3	2	12	2	2	1	1	1	4	0	0	0	3	0	0	0	1	0	0	0	0	0	0	0	0	1	0	0	0	5	1	3	0	3	0	0	0	0	0	0	2	0	0	1	0	3	2	0	0	0
3	1	13	2	2	0	0	1	5	0	0	0	2	0	0	3	3	0	0	0	0	0	0	0	0	0	0	0	0	8	1	0	0	3	2	0	0	2	0	0	0	2	0	0	0	2	0	0	0	0
3	1	12	2	2	1	1	1	5	0	0	0	3	0	0	0	3	0	0	0	3	0	0	0	0	0	0	0	0	9	0	0	0	3	0	0	0	3	0	0	0	1	0	0	0	1	1	0	0	0
3	2	12	1	2	3	3	1	7	0	1	0	3	0	0	0	0	1	1	0	0	0	0	0	0	1	0	0	0	7	0	1	0	1	0	1	0	0	0	0	1	0	0	0	0	1	0	0	0	0
3	1	12	2	2	1	1	1	0	0	1	0	3	0	0	0	0	0	0	2	0	0	0	0	0	0	0	0	0	6	0	0	1	0	1	0	0	2	0	0	0	0	0	0	0	0	1	0	0	0
3	2	12	1	2	2	2	1	2	0	1	0	0	0	0	0	0	0	0	0	3	1	0	0	0	0	0	0	0	5	0	1	0	0	1	0	0	1	-0.0090366	0	0	0	1	0	0	0	0	0	0	0
3	1	12	2	1	1	3	1	7	1	0	0	0	1	2	1	0	0	0	3	0	3	0	1	0	0	2	0	0	14	1	0	1	0	0	0	0	0	0	0	1	0	0	0	0	0	0	0	0	0
3	1	13	2	2	2	2	1	7	0	0	0	3	0	0	1	0	0	0	0	0	0	0	0	1	0	1	1	0	6	0.668534	0.469042	0.5429	1.59941	0.588441	0.573406	0.469296	1.23657	0.398221	0.514892	0.622786	1.21728	0.549866	0.561887	0.44372	1.22647	0.768251	0.66583	0.442808	0.270909
3	2	13	2	2	2	2	1	7	1	0	0	1	0	0	0	2	0	0	1	0	0	0	0	1	1	1	0	0	8	0	0	0	3	0	0	0	3	0	0	0	3	0.232053	0.0182216	0.100996	2.51849	0.297536	0.116534	0.0680995	-0.00621529
3	2	12	2	1	1	1	1	0	1	0	0	0	0	0	0	1	0	0	1	1	0	0	0	1	1	0	1	0	6	1	0	0	0	2	1	1	0	0	0	1	0	0	0	0	0	1	1	0	0
3	1	12	2	2	1	2	1	5	1	0	1	2	1	0	0	2	0	0	0	2	1	0	0	2	1	1	0	0	14	1	0	0	1	1	1	0	0	0	0	0	0	1	0	2	0	1	0	0	0
3	1	13	1	2	2	1	1	0	0	0	0	0	1	0	0	0	0	0	0	0	0	0	0	1	0	0	0	0	2	1	0	1	3	1	0	0	0	0	0	0	0	0	0	0	0	1	1	0	0
3	1	12	1	2	4	4	1	7	0	0	1	1	0	0	0	1	0	0	0	1	0	0	1	1	0	0	0	0	6	0	0	0	1	1	0	0	2	0	1	0	0	0	0	0	0	1	1	0	0
3	2	12	2	2	1	1	1	0	0	3	2	3	0	1	0	0	0	0	0	2	0	0	0	0	0	0	0	0	11	1	0	0	1	1	0	0	0	0	0	0	1	0	0	0	0	1	1	0	0
3	2	12	2	2	4	2	1	7	0	0	0	3	0	0	0	1	1	1	0	1	0	1	1	1	0	1	0	0	11	1	0	0	0	0	0	0	0	0	0	0	0	0	0	0	0	0	0	0	0
3	2	12	2	2	2	1	1	2	0	1	1	0	0	0	0	0	0	0	2	1	0	0	1	0	1	0	0	0	7	0	0	1	2	0	1	0	3	1	0	1	3	0	1	0	2	0	0	0	0
3	1	12	1	2	1	1	1	4	0	0	1	1	0	0	0	0	0	0	0	1	2	0	0	1	2	0	0	0	8	1	0	1	2	1	0	0	2	0	0	0	2	1	0	0	2	1	1	0	0
3	1	12	1	2	3	3	1	5	0	0	0	3	0	0	0	3	0	0	0	0	0	0	0	3	1	0	0	0	10	0	2	0	2	0	1	1	1	0	1	0	1	1	1	0	1	0	1	0	0
3	1	12	2	2	2	1	1	3	0	0	0	3	0	0	0	3	0	0	0	3	0	0	0	3	0	0	0	1	13	1	0	1	3	0	0	0	2	0	0	0	2	1	0	0	3	0	0	0	0
3	2	13	2	2	2	2	1	7	1	0	1	2	1	1	0	1	0	1	1	1	1	1	0	1	1	1	0	0	15	1	1	1	0	1	1	1	0	0	0	0	3	0	0	0	3	0	0	0	0
3	2	12	1	2	4	3	1	7	0	0	0	3	0	0	0	3	0	0	0	3	0	0	0	3	0	0	0	0	12	0	0	0	3	0	0	0	3	0	0	0	3	0	0	0	3	0	0	0	0
3	1	13	2	2	2	2	1	7	0	0	0	2	1	0	1	1	0	0	0	1	0	0	1	1	1	1	0	0	10	0	0	0	3	0	0	0	3	0	0	0	3	0	0	0	3	0	0	0	0
3	1	12	2	1	3	1	1	6	0	0	0	1	1	0	0	1	0	0	0	1	0	0	0	1	1	1	0	0	7	0	0	0	3	0	0	0	3	0	0	0	3	0	0	0	3	0	0	0	0
3	1	13	2	2	4	4	1	6	0	0	0	3	0	0	0	3	0	0	0	3	0	0	0	0	0	0	0	0	9	0	0	0	3	0	0	0	3	0	0	0	1	0	0	0	3	0	0	0	0
3	1	12	1	2	2	3	1	5	1	1	0	0	0	0	0	0	0	0	0	0	0	0	0	0	2	0	0	0	4	1	0	0	2	0	0	0	3	0	0	2	0	0	0	0	0	1	0	0	0
3	2	12	1	2	2	3	1	1	0	0	0	0	0	0	0	0	0	0	0	0	3	0	0	0	1	0	0	0	4	0	1	0	1	0	1	0	1	0	0	0	1	0	0	0	0	1	1	0	1
3	2	12	2	2	1	1	1	0	0	0	0	3	0	0	0	2	0	0	0	0	0	0	0	0	1	1	0	0	7	0	0	0	3	0	0	0	2	0	0	0	0	0	0	0	0	1	0	0	0
3	2	12	1	2	4	3	1	6	0	0	0	3	0	0	0	0	0	0	0	0	0	1	0	0	0	0	0	0	4	0	0	0	0	0	0	0	3	0	0	1	0	0	1	0	0	1	0	0	0
3	2	12	1	2	2	2	1	0	0	0	0	1	1	0	0	0	0	1	1	0	0	0	0	0	1	0	0	0	5	1	0	0	1	0	0	0	0	0	0	0	1	0	0	0	0	2	0	0	0
3	2	14	2	1	2	2	1	7	1	0	0	3	0	0	0	0	0	0	0	1	0	0	0	0	0	0	0	0	5	1	0	1	2	0	0	0	0	0	0	0	0	0	0	0	1	0	0	0	0
3	2	12	2	2	1	2	1	3	0	0	0	3	1	0	0	1	0	1	0	0	2	0	0	1	0	0	0	0	9	1	1	0	2	0	0	0	0	0	0	0	0	0	0	0	0	0	0	0	0
3	1	12	2	2	1	0	2	5	0	0	0	3	0	0	0	3	0	0	0	3	0	0	0	0	0	0	0	0	9	0	0	0	1	0	0	0	1	0	0	0	0	0	0	0	0	0	0	0	0
3	1	12	2	2	2	1	1	7	1	0	0	1	1	0	0	1	0	0	0	1	1	0	0	2	0	1	0	0	9	0	0	0	0	0	0	0	0	0	0	1	0	0	0	0	0	1	0	0	0
3	1	12	1	2	2	2	1	2	0	0	0	2	0	0	0	2	0	0	0	0	0	0	0	0	0	0	0	0	4	1	0	0	0	0	0	0	0	0	0	0	0	0	0	0	0	1	0	0	0
3	2	12	2	2	2	2	1	3	1	0	0	1	0	0	1	1	0	0	0	1	0	0	0	0	0	0	0	0	5	1	0	0	0	0	0	0	0	0	0	0	0	0	0	0	0	0	0	0	0
3	2	12	1	2	3	2	1	7	1	3	0	0	0	0	0	0	0	0	0	0	0	0	0	0	1	1	0	0	6	1	3	1	0	0	0	0	0	0	0	0	1	1	0	0	0	1	0	0	0
3	1	13	2	2	1	1	1	2	1	1	2	0	0	1	3	1	0	0	0	0	1	0	0	0	1	0	0	0	11	0	0	0	3	1	0	0	3	0	0	0	0	0	0	0	0	0	0	0	0
3	1	13	2	2	2	2	1	0	0	0	0	0	0	0	0	3	0	0	0	0	0	0	0	3	0	0	0	0	6	0	0	1	0	0	0	1	2	1	1	0	3	0	0	0	3	0	0	0	1
3	1	13	2	2	2	2	1	4	0	0	0	3	0	0	0	3	0	0	0	3	0	0	0	3	0	0	0	0	12	0	0	0	3	0	0	0	3	0	0	0	3	0	0	0	3	0	0	0	0
3	2	13	2	2	1	1	1	5	0	0	0	3	0	0	0	0	0	0	0	0	0	0	0	0	0	0	0	0	3	1	0	0	3	0	0	0	0	0	0	0	0	2	1	1	0	1	1	1	0
3	2	12	2	2	3	2	1	7	1	0	0	0	0	0	1	1	0	0	0	0	0	0	0	1	0	0	0	0	4	0	0	0	0	0	0	0	0	0	0	0	0	0	0	0	0	1	0	0	0
3	1	12	2	2	3	1	1	7	1	0	1	0	0	0	1	0	1	1	0	1	1	0	0	1	0	0	1	1	9	0	0	0	3	0	0	0	3	2	0	0	3	0	0	0	3	0	0	0	1
3	1	12	1	2	3	3	1	7	0	1	0	3	0	0	0	3	0	0	0	3	0	0	0	3	0	0	0	0	13	0	0	0	3	1	1	0	0	0	0	0	0	1	0	0	0	0	1	0	0
3	1	12	2	2	2	2	1	7	0	0	0	3	0	0	0	0	0	0	0	3	0	0	0	3	0	0	0	0	9	0	1	0	3	0	0	0	0	0	0	0	3	0	0	0	0	0	0	0	0
3	1	12	2	2	2	2	1	3	0	1	0	2	0	0	0	3	1	1	1	2	1	0	0	0	1	1	0	0	14	0	1	0	3	1	0	1	3	0	0	0	1	1	0	1	1	1	1	0	0
3	1	13	1	1	2	2	1	4	0	1	0	1	0	0	0	3	0	0	0	0	0	0	0	0	0	0	0	0	5	0	0	0	3	0	0	0	3	0	0	0	3	0	0	0	3	0	0	0	0
3	1	12	2	2	3	2	1	7	1	0	0	3	0	0	0	3	0	0	0	3	0	0	0	3	0	0	0	0	13	0	0	0	3	0	0	0	3	0	0	0	3	0	0	0	3	0	0	0	0
3	1	12	1	2	0	1	1	7	0	0	0	3	0	0	0	3	0	0	0	3	0	0	0	3	0	0	0	0	12	0	0	1	3	1	1	1	0	0	1	0	0	0	1	0	3	0	0	0	0
3	1	13	2	2	1	1	1	4	0	0	0	0	0	0	0	0	0	0	0	3	0	2	0	1	2	0	2	0	8	0	0	0	0	0	0	2	0	1	1	0	2	1	3	1	0	1	0	0	0
3	1	13	2	1	1	1	1	7	0	0	0	3	0	0	0	3	0	0	0	3	0	0	0	3	0	0	0	0	12	0	3	2	3	0	1	0	0	0	0	0	2	0	0	0	0	0	0	0	0
3	2	12	2	2	1	1	1	3	1	0	0	1	0	0	0	0	0	1	0	0	0	2	0	0	0	0	0	0	5	1	1	1	3	0	1	0	1	0	0	0	0	1	2	0	0	0	0	0	0
3	2	13	2	1	2	2	1	4	2	0	0	1	1	0	0	0	0	0	3	0	1	0	1	0	2	2	0	0	13	0	0	0	3	0	0	0	3	3	0	0	0	0	0	0	0	0	0	2	0
3	2	12	2	2	4	3	1	7	0	0	0	3	0	0	0	0	0	0	1	3	0	0	0	0	0	0	0	0	7	1	0	0	3	0	0	0	1	0	0	0	3	0	0	0	3	0	0	0	0
3	1	13	2	2	1	1	1	2	0	1	0	0	0	0	0	0	0	0	0	3	0	0	0	0	0	0	0	0	4	0	0	1	3	0	1	0	1	0	0	0	2	1	0	0	1	0	0	0	0
3	1	13	2	2	4	3	1	7	0	0	0	3	0	0	0	3	0	0	0	0	0	0	0	1	3	3	0	0	13	1	0	0	3	1	0	0	1	1	0	0	0	0	0	0	3	0	0	0	0
3	2	13	2	1	2	2	1	4	0	0	0	3	1	0	0	0	0	1	0	3	0	1	1	0	0	0	0	0	10	0	0	0	3	0	0	0	1	0	0	0	1	0	0	0	3	1	0	0	0
3	1	12	1	2	0	3	1	7	0	0	0	0	0	0	0	0	0	0	0	0	0	0	0	0	0	0	0	0	0	0	0	0	0	0	0	0	3	0	0	0	3	0	0	0	3	0	0	0	0
3	1	12	1	2	1	1	1	1	1	0	1	2	1	1	0	1	0	1	1	1	1	1	0	1	1	1	0	0	15	0	0	0	1	1	0	0	1	0	0	0	1	0	0	0	1	2	0	0	0
3	2	12	1	2	3	3	1	7	1	0	0	3	0	0	0	3	0	0	0	0	0	0	0	3	0	0	0	0	10	0	0	0	2	0	0	0	1	0	0	0	0	3	0	0	0	1	0	0	0
3	1	13	1	2	3	2	1	6	1	0	0	1	0	0	0	0	0	0	0	0	0	0	0	0	0	0	0	0	2	0	1	0	0	0	1	0	0	0.120147	0	0	0	1	0	0	0	2	1	0	0
3	2	13	2	2	4	4	1	6	0	0	0	0	2	0	0	0	0	0	0	1	1	1	1	0	2	1	0	0	9	0	0	0	0	0	0	0	0	0	0	0	0	0	2	0	1	1	2	0	0
3	1	12	1	2	3	3	1	7	1	0	0	0	0	0	0	3	0	0	0	0	0	0	0	0	1	0	0	0	5	0	1	0	2	1	0	0	0	0	0	1	0	0	0	0	0	0	0	0	0
3	2	12	2	1	2	2	1	7	0	1	0	0	0	0	0	1	0	0	0	0	0	0	0	0	0	0	0	0	2	1	0	0	1	0	0	0	2	0	0	0	0	0	0	0	0	0	0	0	0
3	1	13	2	1	1	1	1	0	0	0	1	1	0	0	0	3	0	0	0	3	0	0	0	3	0	0	0	0	11	0	0	0	3	0	0	0	0	0	0	0	0	0	0	0	0	0	0	0	0
3	2	13	1	2	3	2	1	0	0	0	1	3	0	0	0	0	0	0	1	1	1	0	0	1	1	0	0	0	9	1	0	0	0	0	1	0	0	0	0	0	1	0	0	0	0	0	0	0	0
3	1	13	1	1	4	4	1	2	0	0	0	3	0	0	0	3	0	0	0	3	0	0	0	3	0	0	0	0	12	0	0	0	0	1	0	0	1	0	0	0	0	0	0	0	0	0	0	0	0
3	2	12	2	2	1	1	1	4	1	1	0	0	0	0	0	0	0	0	0	3	0	0	0	0	1	0	0	0	6	1	0	0	0	0	0	0	0	0	0	0	0	0	0	0	0	1	0	0	0
3	1	14	2	2	3	1	1	6	0	3	0	3	0	0	0	0	0	0	0	0	0	1	0	3	1	1	0	0	12	1	0	0	0	0	0	0	0	0	0	0	0	0	0	0	0	0	0	0	0
3	2	12	2	2	1	1	1	0	1	0	1	2	1	1	0	1	0	1	1	1	1	1	0	1	1	1	0	0	15	0	0	0	0	0	0	0	0	0	0	0	0	0	0	0	0	0	0	0	0
3	2	12	1	2	0	0	1	0	1	0	0	0	1	0	0	0	0	0	0	0	1	0	0	1	1	0	0	0	5	1	0	0	3	1	0	0	0	0	0	0	0	1	0	0	0	1	0	0	0
3	2	13	2	2	1	1	1	0	1	0	1	1	1	0	1	1	0	0	1	1	0	1	0	1	2	0	0	0	12	1	0	0	3	0	0	0	0	0	0	3	3	0	0	0	0	0	0	0	0
3	1	12	1	2	2	2	1	7	0	0	0	0	0	0	0	0	0	1	1	0	0	1	1	0	0	0	0	0	4	0	0	0	3	0	0	0	3	0	0	0	3	0	0	0	3	0	0	0	0
3	1	12	1	2	2	2	1	0	0	0	0	0	0	0	0	0	0	0	0	1	0	0	0	0	0	0	0	0	1	0	0	0	3	0	0	0	0	0	0	0	0	0	0	0	0	0	0	0	0
3	1	13	1	2	2	2	1	4	0	0	0	0	1	0	0	1	0	0	0	1	1	0	0	0	0	0	0	0	4	0	1	0	3	0	0	0	3	0	0	0	3	0	0	0	3	0	0	0	0
3	1	13	2	2	4	2	1	0	1	0	1	1	0	0	1	1	0	0	0	1	1	0	0	2	0	0	0	0	9	0	0	0	1	0	1	0	0	0	0	0	0	0	0	0	0	0	0	0	0
3	1	12	0	2	3	3	1	0	0	0	0	3	0	0	0	0	0	0	0	0	0	0	0	0	0	0	0	0	3	0	0	0	1	0.247511	0	0	0	0	0	0	0	0	0	0	0	0	0	0	0
3	1	12	2	2	1	2	1	7	0	0	0	3	0	0	0	0	0	0	1	0	1	0	0	0	1	0	0	0	6	0	0	0	0	0	0	0	0	0	0	0	0	0	0	0	0	1	0	0	0
3	1	14	2	1	1	1	1	7	0	0	0	3	0	0	0	0	0	0	0	0	0	0	0	0	0	0	0	0	3	0.668534	0.469042	0.5429	1.59941	0.588441	0.573406	0.469296	1.23657	0.398221	0.514892	0.622786	1.21728	0.549866	0.561887	0.44372	1.22647	0.768251	0.66583	0.442808	0.270909
3	1	13	2	2	2	1	1	7	0	0	0	3	1	0	1	2	0	0	0	1	0	0	1	3	0	0	0	0	12	0	0	0	3	0	0	0	3	0	0	0	3	0	0	0	3	0	0	0	0
3	2	12	2	2	0	0	1	7	1	0	0	3	0	0	0	3	0	0	0	1	2	0	0	1	1	0	0	0	12	0	0	0	3	0	0	0	3	0	0	0	2	1	0	0	3	0	0	0	0
3	1	13	1	2	2	3	1	7	1	0	0	0	0	0	0	0	0	0	0	0	2	0	0	0	0	0	0	0	3	1	1	2	0	0	0	0	0	0	0	1	0	1	1	1	0	1	2	0	0
3	1	13	2	2	4	4	1	7	0	0	0	0	0	0	0	0	0	0	1	0	0	0	0	0	0	0	0	0	1	1	0	0	3	0	1	0	3	0	0	0	0	0	0	0	0	1	0	1	0
3	2	12	2	1	1	1	1	0	0	0	0	0	0	0	0	0	0	0	0	0	0	0	0	0	1	1	0	0	2	0	0	0	0	0	0	0	3	0	0	0	3	0	0	0	3	0	0	0	0
3	1	12	2	2	1	1	1	7	0	0	0	3	0	0	0	3	0	0	0	3	0	0	0	3	0	0	0	0	12	0	0	0	1	1	0	0	2	0	0	0	0	0	0	0	1	1	1	0	0
3	2	12	1	2	2	2	1	4	0	1	0	1	0	1	0	0	0	0	1	0	0	0	0	1	0	0	0	0	5	0	0	0	0	1	0	0	2	0	0	0	2	0	0	0	1	1	0	0	0
3	1	13	1	1	2	2	1	5	0	0	0	0	1	0	0	1	0	0	0	1	0	0	0	1	1	0	0	0	5	0	0	0	3	1	0	0	1	0	0	0	0	0	0	0	1	0	0	0	0
3	2	12	2	2	2	2	1	7	1	0	0	0	1	0	0	0	0	0	0	1	0	0	0	1	0	1	0	0	5	0	0	1	0	0	0	0	0	1	1	0	1	0	0	0	0	0	0	0	0
3	1	11	1	2	2	1	1	0	0	1	0	3	0	0	0	0	0	1	0	0	0	0	0	1	0	0	0	0	6	0	0	0	0	0	0	1	0	0	0	0	0	3	0	0	0	0	0	0	0
3	1	13	1	2	3	3	1	7	0	0	0	2	0	0	0	0	0	0	0	0	0	0	0	0	0	0	0	0	2	0	0	0	2	1	0	0	0	0	0	0	0	0	0	0	0	0	0	0	0
3	2	13	1	2	3	2	1	6	1	0	0	0	0	0	0	0	0	0	1	0	1	1	0	0	1	1	0	0	6	1	0	0	0	0	0	0	0	0	0	0	0	0	0	0	1	1	0	0	0
3	1	12	1	2	1	1	1	7	1	0	1	1	1	1	0	0	1	0	0	1	0	1	0	0	1	0	0	0	9	0	0	0	0	0	0	0	0	0	0	0	1	1	0	0	0	0	0	0	0
3	2	12	1	2	3	3	1	0	1	0	0	3	0	0	0	2	0	0	1	3	0	0	1	3	0	0	0	0	14	0	0	0	0	0	0	0	0	0	0	0	0	0	0	0	0	0	0	0	0
3	1	12	2	2	3	3	1	7	1	1	0	3	0	0	0	0	0	1	1	0	0	0	0	0	0	0	0	0	7	0	0	0	0	0	0	0	0	0	0	0	0	0	0	0	0	0	0	0	0
3	1	11	1	2	1	1	1	3	0	0	0	3	1	0	0	1	0	0	0	0	0	0	0	0	0	0	0	0	5	1	2	0	3	1	0	1	1	0	0	0	0	0	0	0	0	1	3	0	0
3	1	13	2	2	3	3	1	4	1	0	1	3	0	0	0	0	1	0	0	0	0	1	0	0	0	1	0	0	8	2	0	0	1	2	0	0	0	1	0	0	1	0	0	0	0	0	0	0	0
3	1	11	2	2	1	1	1	7	0	1	0	3	0	0	0	3	0	0	0	3	0	0	0	3	0	0	0	0	13	0	1	0	3	0	0	0	3	0	0	0	3	0	0	0	3	0	0	0	0
3	1	14	2	2	2	1	1	4	1	0	0	3	0	0	0	1	1	0	0	1	0	0	0	0	0	0	0	0	7	1	0	0	0	1	1	1	0	0	0	0	1	0	0	0	1	2	0	1	0
3	2	12	1	2	3	2	1	0	1	0	1	3	0	0	0	0	0	1	0	0	1	1	1	0	1	0	0	1	11	0	0	1	0	1	1	1	0	0	0	0	0	1	1	0	0	1	1	0	0
3	2	12	2	2	1	1	1	3	1	1	0	3	0	0	0	0	0	0	2	0	0	0	0	0	0	0	1	0	7	0	0	0	0	0	0	0	0	0	0	0	0	0	0	0	3	1	0	0	0
3	1	13	1	2	0	1	1	5	0	0	0	3	0	0	0	2	0	0	0	0	0	0	0	0	0	0	0	0	5	0	0	0	0	1	0	0	1	0	0	0	1	1	0	0	0	0	0	0	0
3	2	13	2	2	2	2	1	7	0	0	0	3	0	0	0	0	0	0	0	2	0	0	0	2	1	1	0	0	9	0	0	0	3	0	0	0	3	0	0	0	3	0	0	0	3	0	0	0	1
3	1	12	2	2	2	1	1	7	1	0	0	0	0	0	0	0	0	0	0	0	0	0	0	0	1	1	0	0	3	0	0	1	0	1	1	0	3	0	1	1	0	2	0	0	2	0	0	0	0
3	1	12	1	2	3	3	1	0	0	0	0	1	0	0	0	1	0	0	0	0	1	1	0	0	1	0	0	0	5	0	0	0	3	0	0	0	3	0	0	0	3	0	0	0	3	0	0	0	0
3	1	12	1	2	0	0	1	6	0	0	0	3	1	0	0	0	0	0	0	1	0	0	0	0	1	0	0	0	6	0	0	0	3	0	0	0	3	0	0	0	3	0	0	0	3	0	0	0	0
3	1	12	2	2	3	3	1	7	0	0	0	3	0	0	0	0	0	0	0	0	0	0	0	0	1	0	0	0	4	1	3	1	0	0	0	0	0	0	1	0	1	0	0	0	2	1	1	1	0
3	0	12	2	2	1	1	1	5	1	0	0	0	0	0	0	0	0	0	0	0	0	0	0	0	0	0	0	0	1	1	1	1	3	0	1	0	1	0	0	0	0	1	2	0	0	0	0	0	0
3	1	12	1	2	2	2	1	7	2	0	1	3	0	1	1	0	0	0	0	1	0	0	0	0	1	1	0	0	11	1	0	1	0	1	0	0	1	0	1	1	1	0	0	0	0	1	1	0	0
3	1	12	1	2	3	4	1	7	1	0	0	0	0	0	0	0	0	0	0	0	0	0	0	0	1	0	0	0	2	1	0	1	3	0	1	0	1	0	0	0	1	0	0	0	0	0	1	0	0
3	1	12	1	2	4	4	1	0	0	0	0	3	1	0	0	0	0	0	1	0	0	0	0	0	1	1	1	0	7	1	0	0	0	0	0	3	3	0	0	0	0	0	0	0	0	1	0	0	0
3	2	12	1	2	3	2	1	7	0	0	0	0	0	0	0	0	0	0	0	0	0	0	0	0	0	0	0	0	0	0	0	0	3	0	0	0	2	0	0	0	2	0	0	0	1	0	0	0	0
3	2	12	1	2	3	2	1	7	0	0	0	1	0	0	0	0	0	0	0	0	0	0	0	0	0	0	0	0	1	0	0	0	3	0	0	0	3	0	0	0	0	0	0	0	0	0	0	0	0
3	1	13	1	1	2	1	1	4	0	0	0	1	0	0	0	0	0	0	0	0	0	0	0	0	0	0	0	0	1	0	0	3	3	0	0	0	0	0	0	0	0	0	0	0	0	0	0	0	0
3	2	12	1	2	2	1	1	4	0	0	0	2	0	0	0	0	0	0	0	0	1	0	0	0	1	1	0	0	5	0	0	0	3	0	0	0	0	0	0	0	0	1	0	0	0	1	0	0	0
3	2	12	1	2	0	0	1	0	0	0	0	3	0	0	0	1	0	0	0	0	0	0	0	0	1	0	0	0	5	0	0	0	1	0	0	0	1	0	0	0	0	0	0	0	0	2	0	0	0
3	1	12	1	2	4	4	1	7	1	0	0	2	0	0	0	0	0	0	0	1	0	0	0	0	0	0	0	0	4	0	1	0	0	1	0	0	0	0	0	0	0	0	0	1	0	0	0	0	0
3	2	12	1	2	3	3	1	7	0	0	0	3	1	0	0	3	0	0	0	0	1	0	0	3	0	0	0	0	11	0	0	0	3	0	0	0	0	0	0	0	0	0	0	0	0	0	0	0	0
3	2	13	2	2	3	3	1	7	0	0	1	0	0	0	0	0	0	0	0	2	0	0	0	0	0	0	0	0	3	0	0	0	1	0	0	0	0	0	0	0	0	0	0	0	0	0	1	0	0
3	2	12	1	2	3	3	1	7	0	0	1	0	0	0	0	0	0	0	0	0	0	0	0	0	1	1	0	0	3	1	0	0	0	1	0	0	0	0	0	0	0	0	0	0	0	0	0	0	0
3	2	12	1	2	3	2	1	7	0	1	0	0	0	0	0	0	0	0	0	0	0	0	0	0	0	1	0	0	2	0	1	0	0	0	0	0	0	0	0	0	0	0	0	0	0	0	0	0	0
3	1	14	2	2	2	2	1	7	0	0	0	0	0	0	0	3	0	0	0	1	0	0	0	0	0	0	0	0	4	0	0	0	0	0	0	0	1	0	0	0	0	0	0	0	0	0	0	0	0
3	1	13	2	2	1	1	1	4	0	0	0	3	0	0	0	3	0	0	0	2	0	0	0	3	0	0	0	0	11	0	0	0	1	0	0	0	0	0	0	0	0	0	0	0	0	0	0	0	0
3	1	13	2	2	2	3	1	6	0	0	0	1	0	0	0	0	0	0	0	0	0	0	0	0	1	0	0	0	2	0.288709	0	0	0	0	0	0	0	0	0	0	0	0	0	0	0	0	0	0	0
3	1	13	1	2	2	2	1	7	1	0	0	3	1	0	1	3	0	1	0	0	0	0	0	0	0	0	0	0	10	0	0	0	0	0	0	0	0	0	0	0	0	0	0	0	0	0	0	0	0
3	1	13	1	2	3	0	1	0	0	0	0	0	0	0	0	0	0	0	0	0	0	0	0	0	0	0	0	0	0	0	0	0	0	0	0	0	0	0	0	0	0	0	0	0	0	0	0	0	0
3	1	12	1	2	2	2	1	7	1	0	0	3	0	0	0	1	0	0	0	1	0	0	0	0	0	1	0	0	7	0	0	0	3	0	0	0	0	0	0	0	1	0	0	0	0	0	0	0	0
3	1	13	2	1	2	2	1	6	0	0	1	0	0	0	0	0	0	0	0	1	0	0	0	0	0	0	0	0	2	0	0	0	2	0	0	0	0	0	0	0	0	0	0	0	0	0	0	0	0
3	2	13	1	2	3	4	1	7	0	0	0	2	1	0	0	0	0	0	1	2	0	0	0	0	0	1	0	0	7	1	0	0	2	0	0	0	0	0	0	0	1	2	1	1	0	3	0	1	0
3	1	12	2	2	1	1	1	7	1	0	0	3	0	0	0	0	0	0	3	3	0	0	0	0	0	2	0	0	12	0	0	0	2	3	0	1	3	0	0	0	0	0	0	0	3	0	0	0	0
3	1	12	2	2	3	3	1	7	1	0	0	0	0	0	0	0	3	0	0	0	0	0	0	0	1	1	0	0	6	0	1	0	3	1	1	0	2	0	0	0	1	0	0	1	1	0	1	0	0
3	2	13	1	2	3	3	1	7	0	0	1	0	1	0	0	1	0	0	0	1	0	0	0	0	0	0	0	0	4	1	1	0	0	1	2	0	0	0	2	0	0	0	0	0	0	0	0	1	0
3	2	12	2	2	3	2	1	0	0	0	0	0	0	0	0	0	0	0	0	0	0	0	0	0	0	0	0	0	0	0	0	0	3	0	0	0	1	0	0	0	0	0	0	0	0	0	0	0	0
3	1	12	1	2	2	2	2	5	1	1	0	0	2	1	0	0	1	2	1	0	0	0	0	0	0	1	0	0	10	0	0	0	0	1	0	0	0	0	0	0	0	0	0	0	0	1	0	0	0
3	2	13	2	1	2	1	1	7	0	0	0	0	0	0	0	0	0	0	0	0	0	0	0	0	0	0	0	0	0	0	1	0	0	0	0	0	1	0	0	0	0	0	0	0	0	0	0	0	0
3	1	13	2	2	2	2	3	5	0	1	0	0	0	0	0	0	0	0	0	0	0	0	0	0	0	0	0	0	1	1	0	0	0	0	0	0	0	0	0	0	0	0	0	0	0	0	0	0	0
3	2	12	1	2	3	3	1	7	3	3	3	3	0	3	0	0	0	0	0	0	0	0	0	0	0	0	0	0	15	0	0	0	3	0	0	0	3	0	0	0	3	0	0	0	3	0	0	3	0
3	2	12	1	2	2	2	1	3	0	1	0	3	0	0	0	0	0	0	1	3	0	0	0	0	0	0	0	0	8	1	1	1	2	0	1	0	1	0	1	1	2	1	0	0	1	1	1	0	0
3	2	12	1	2	3	3	1	4	0	0	0	1	1	0	0	1	0	0	0	1	3	3	0	0	0	0	0	0	10	0	1	1	2	0	0	0	3	0	1	0	1	1	0	0	1	1	0	1	1
3	1	12	2	1	2	2	1	3	0	1	0	3	1	0	1	3	0	0	0	1	1	0	1	1	1	1	0	0	15	0	0	0	2	3	0	1	3	0	0	0	0	0	0	0	3	0	0	0	0
3	1	13	2	2	3	3	0	7	1	1	0	0	3	2	1	0	0	0	3	0	2	0	0	0	0	1	0	0	14	0	0	0	3	0	0	0	3	0	0	0	3	0	0	0	3	0	0	0	0
3	2	12	2	0	2	2	1	0	1	0	1	2	1	0	0	1	0	0	1	1	0	0	0	0	1	0	0	0	9	1	0	1	1	2	0	0	1	0	0.183544	1	1	0	0	0	1	0	1	0	0
3	2	12	2	1	3	3	1	5	2	1	0	0	1	1	0	0	0	0	1	3	0	0	0	0	0	0	0	0	9	1	0	0	3	0	0	0	3	0	0	0	0	0	0	0	0	0	1	0	0
3	1	12	2	2	2	2	1	4	0	0	0	0	0	0	0	0	0	0	0	0	0	0	0	0	0	0	0	0	0	0	0	0	3	0	1	0	0	0	0	0	2	0	0	0	1	0	0	0	0
3	1	14	2	2	2	2	1	6	0	0	0	3	0	0	0	3	0	0	0	3	0	0	0	3	1	1	0	0	14	0	3	0	0	1	0	0	0	0	0	3	0	0	0	0	0	0	0	0	0
3	2	12	1	2	3	3	1	6	1	0	0	3	0	0	0	0	0	0	1	0	0	0	0	3	1	1	0	0	10	1	1	0	3	1	0	0	0	0	0	0	0	0	0	0	0	1	0	0	0
3	2	12	2	2	2	3	1	5	0	0	0	2	0	0	0	2	0	0	1	1	0	0	0	2	0	0	0	0	8	0	1	0	3	0	0	0	1	0	0	0	1	1	0	0	0	0	0	0	0
3	1	12	2	2	2	2	1	1	0	0	0	3	0	0	0	1	0	0	0	2	2	0	1	1	1	0	1	0	11	0	0	0	0	0	0	0	1	2	0	1	1	0	0	0	0	1	0	0	0
3	2	12	2	2	4	3	2	1	0	0	0	0	0	0	0	0	0	0	0	0	0	0	0	0	0	0	0	0	0	0	0	0	3	0	0	0	0	0	0	1	0	1	0	0	0	1	0	0	0
3	1	12	2	2	3	1	1	0	0	0	0	3	0	0	0	3	0	0	0	2	1	0	0	3	0	0	0	0	12	1	0	0	0	2	0	0	0	0	0	0	0	0	0	0	1	0	1	0	0
3	1	12	1	2	4	3	1	7	1	0	1	3	0	1	0	1	0	0	0	1	0	0	0	0	0	1	0	0	9	1	0	0	0	0	1	0	0	0	0	0	0	1	0	0	0	0	1	1	0
3	2	12	2	2	2	1	1	3	1	0	1	3	0	0	0	0	0	0	0	0	0	0	0	0	0	0	2	0	5	1	0	0	0	1	0	0	3	0	0	0	0	0	0	0	0	0	0	0	0
3	2	12	1	2	0	0	1	0	0	0	0	0	0	0	0	0	0	0	0	0	0	0	0	0	0	0	0	0	0	0	0	0	3	0	0	0	0	0	0	1	0	0	0	0	0	1	0	0	0
3	2	12	2	1	2	2	1	1	1	0	0	0	0	0	0	0	0	0	0	0	0	0	0	0	1	0	0	0	2	0	0	0	0	0	0	0	0	0	0	0	0	0	0	0	0	2	1	1	0
3	1	13	1	2	2	2	1	7	3	0	0	3	0	2	0	2	0	0	3	0	0	0	0	1	0	0	0	0	14	0	0	0	0	1	0	0	0	0	0	1	0	0	0	0	0	1	1	0	0
3	1	13	1	2	2	2	1	5	1	0	1	2	1	1	0	1	0	1	1	1	1	1	0	1	1	1	0	0	15	0	1	0	1	0	0	0	0	0	0	0	0	0	0	0	1	0	0	0	0
3	1	12	2	2	3	3	1	7	1	0	1	2	1	1	0	1	0	1	1	1	1	1	0	1	1	1	0	0	15	0	0	0	3	0	0	0	0	0	0	0	0	0	0	0	0	0	0	0	0
3	1	12	1	2	3	3	1	7	0	0	0	3	0	1	0	3	0	1	0	3	1	0	1	0	1	1	0	0	15	0	0	0	3	0	0	0	0	0	0	0	0	0	0	0	0	0	0	0	0
3	1	12	1	2	3	3	1	7	0	0	0	0	0	0	0	0	0	0	0	0	0	0	0	0	0	0	0	0	0	0	2	0	0	0	0	0	0	0	0	0	0	1	0	0	0	0	0	0	0
3	2	12	1	2	3	3	1	7	0	0	0	0	0	0	0	0	0	0	0	0	0	0	0	0	0	0	0	0	0	0	0	0	3	0	0	0	0	0	0	0	0	0	0	0	0	0	0	0	0
3	1	12	2	2	0	0	3	0	0	0	0	0	1	0	0	3	0	0	0	1	1	0	0	0	0	0	0	0	6	0	0	0	0	0	0	0	1	0	0	0	0	0	0	0	0	0	0	0	0
3	1	12	1	2	4	3	1	0	1	0	0	0	0	0	0	0	0	0	0	0	0	0	0	0	0	0	0	0	1	0	0	0	0	0	0	0	0	0	0	0	0	0	0	0	0	1	0	0	0
3	2	12	1	2	3	2	1	7	0	0	0	0	0	0	0	0	0	0	0	0	0	0	0	0	0	0	0	0	0	0	0	0	0	0	0	0	0	0	0	0	0	0	0	0	0	1	0	0	0
3	1	12	2	2	0	0	1	0	1	0	1	2	1	1	0	1	0	1	1	1	1	1	0	1	1	1	0	0	15	0	0	0	0	0	0	0	0	0	0	0	0	0	0	0	0	0	0	0	0
3	1	0	1	2	2	2	1	4	0	0	0	0	0	1	0	0	0	0	0	0	1	1	1	0	1	1	1	0	6	0	0	0	0	0	0	0	0	0	0	0	0	0	0	0	0	0	0	0	0
3	2	13	2	2	2	2	1	6	0	0	0	0	2	0	0	0	0	0	0	0	0	0	0	0	0	0	0	0	2	0	0	0	0	0	0	0	0	0	0	0	0	0	0	0	0	0	0	0	0
3	2	13	1	2	4	3	1	7	1	0	0	0	0	0	0	0	0	0	0	0	0	0	0	0	0	0	0	0	1	0	0	0	0	0	0	0	0	0	0	0	0	0	0	0	0	0	0	0	0
2	1	12	1	2	2	2	1	2	2	1	0	0	2	1	0	0	0	3	1	1	0	3	2	1	1	2	3	1	21	0	0	0	3	0	0	0	3	0	0	0	3	0	0	0	3	0	0	0	0
2	1	13	1	2	3	3	1	7	1	1	1	3	1	1	0	3	0	1	1	2	0	0	1	2	1	1	0	0	20	0	0	0	3	0	0	0	3	0	0	0	3	0	0	0	3	0	0	0	0
2	1	12	2	2	2	1	1	4	1	1	1	2	1	1	1	1	0	2	2	2	0	0	1	0	1	1	1	1	19	0	1	0	2	1	1	0	0	0	0	1	1	0	0	0	0	0	2	0	0
2	1	12	2	2	2	1	1	7	3	0	0	3	3	3	3	2	3	3	1	2	1	1	3	3	3	3	3	3	43	0	0	0	3	0	0	0	2	0	0	0	3	0	0	0	3	1	0	0	0
2	1	12	1	1	4	3	1	7	1	0	2	0	1	2	2	3	3	3	2	2	1	2	2	2	2	3	3	1	34	0	0	0	3	0	0	0	3	0	3	0	0	0	0	0	0	0	0	0	0
2	2	12	2	2	2	1	1	1	0	1	0	2	0	0	2	1	0	3	3	2	3	0	1	0	3	1	3	2	24	1	1	0	2	1	1	1	0	0	0	0	0	2	0	0	0	0	0	0	0
2	2	12	1	2	2	1	1	6	1	0	1	1	1	1	1	1	1	3	1	3	0	3	1	3	1	2	1	1	26	0	0	0	3	1	0	0	2	0	0	0	3	0	0	0	3	0	0	0	0
2	2	12	1	2	3	2	1	7	1	3	1	2	1	2	1	2	1	2	2	2	0	2	1	1	2	2	1	1	29	0	0	0	3	0	0	1	0	0	0	0	0	0	0	0	1	0	1	1	0
2	2	13	2	1	1	2	1	3	2	0	0	2	1	2	1	2	2	1	0	2	0	3	1	2	1	2	2	0	24	0	1	1	0	0	0	0	0	0	0	2	1	0	0	1	0	1	0	0	0
2	1	13	1	2	4	4	1	0	1	2	1	0	3	1	2	1	0	2	2	2	3	2	2	2	2	2	2	2	32	0	0	0	1	0	0	1	0	0	0	2	0	3	0	0	0	1	0	0	0
2	2	13	1	2	2	2	1	7	2	1	3	2	1	2	1	1	1	1	1	1	0	0	2	2	1	1	1	0	23	1	0	0	1	0	0	0	2	0	1	0	1	1	0	0	1	2	0	0	0
2	1	13	2	1	2	1	1	3	1	0	2	3	1	2	2	2	2	3	1	1	3	3	3	1	0	0	3	3	33	0	2	3	2	1	1	0	0	0	0	1	0	0	1	0	0	1	1	0	0
2	2	12	2	2	2	1	1	3	1	0	2	1	1	2	1	2	3	2	2	2	0	3	2	2	1	2	3	1	30	0	0	0	3	1	0	2	3	0	0	0	3	0	0	0	3	0	0	0	0
2	1	12	2	1	2	2	1	3	0	3	3	2	2	2	1	0	0	0	3	3	3	3	3	0	0	0	0	0	28	0	0	0	3	1	1	0	0	1	0	1	1	0	1	1	1	1	1	1	0
2	2	12	1	2	2	2	1	4	3	0	1	0	1	1	0	1	0	2	1	0	2	1	1	2	2	2	1	1	21	0	0	0	3	0	0	0	3	0	0	0	2	1	0	0	3	0	0	0	0
2	1	11	1	2	2	2	1	3	0	3	3	0	2	2	0	3	3	3	0	2	1	1	0	1	1	0	3	1	26	1	1	2	0	0	1	3	1	0	0	0	0	1	0	0	0	1	0	0	0
2	1	12	2	1	2	1	1	7	2	0	0	3	1	2	1	0	0	2	3	3	2	2	1	1	0	1	1	0	24	1	0	0	2	0	0	0	1	1	1	0	1	1	1	0	0	1	0	0	0
2	2	13	2	2	2	1	1	3	2	1	2	3	1	2	1	1	1	2	2	2	1	2	2	2	2	2	2	1	32	1	0	0	0	0	0	0	0	0	0	2	2	0	1	0	0	1	1	0	0
2	1	13	1	1	1	1	1	7	0	0	0	3	0	0	0	3	3	0	0	3	3	3	0	0	0	0	0	0	18	0	0	0	3	0	0	0	3	0	0	0	3	0	0	0	3	0	0	0	0
2	2	13	1	1	2	2	1	0	0	1	2	3	2	0	3	3	2	1	3	2	3	1	2	2	2	1	0	0	33	0	1	0	0	0	0	0	3	0	0	0	0	0	0	0	0	1	0	0	0
2	1	12	1	2	2	3	1	7	3	0	3	3	3	3	3	0	1	3	3	3	3	3	3	3	1	3	3	3	47	3	0	0	0	0	0	0	0	0	0	0	1	0	0	0	0	1	3	0	0
2	2	14	2	1	1	2	1	3	2	1	2	0	2	2	1	2	1	1	3	1	1	2	0	0	0	2	0	1	24	1	0	1	1	1	0	1	1	0	0	1	1	0	1	0	1	2	0	0	0
2	2	12	1	2	4	2	1	7	2	1	0	0	2	3	1	3	2	2	1	2	3	3	0	1	1	2	0	1	30	0	2	3	2	1	1	0	0	0	0	1	0	0	1	0	0	1	1	0	0
2	2	13	2	1	1	1	1	4	2	0	3	3	0	1	1	3	3	3	3	3	3	3	1	3	1	3	3	0	39	1	0	0	0	1	0	0	0	0	0	0	1	0	0	0	1	0	1	0	0
2	2	13	2	2	1	1	1	6	3	1	1	3	1	1	1	3	0	1	0	2	1	0	0	2	1	2	0	0	23	0	0	1	3	0	0	0	1	0	0	0	0	1	0	0	0	1	1	0	0
2	2	14	2	2	2	1	1	3	0	0	0	0	2	2	1	3	2	1	0	2	0	3	0	3	1	3	1	0	23	0	0	0	3	0	0	0	3	0	0	0	3	0	0	0	3	0	0	0	0
2	1	13	1	2	1	1	1	4	1	0	1	2	2	3	2	2	2	2	1	3	2	2	2	2	1	2	3	2	34	2	0	0	1	1	0	0	0	0	0	3	0	1	0	1	0	2	2	0	0
2	2	12	2	2	2	3	1	6	1	0	1	2	1	2	1	1	0	1	1	3	1	1	1	1	1	1	1	0	20	0	1	0	3	1	0	1	3	0	0	0	1	1	0	1	1	1	1	0	0
2	1	13	1	2	3	2	1	7	2	1	0	0	0	0	3	1	0	3	2	2	3	1	3	2	0	0	1	0	23	0	0	0	3	0	0	0	3	0	0	0	3	0	0	0	3	0	0	0	0
2	1	12	2	2	2	2	1	7	2	0	0	2	3	3	3	3	3	0	3	3	3	0	1	3	2	2	1	3	39	1	0	1	0	1	0	0	1	0	0	1	3	0	0	0	2	0	0	0	0
2	1	12	1	1	1	1	1	5	2	1	3	2	2	1	1	2	2	3	1	3	0	0	1	2	2	2	1	1	31	1	0	0	3	0	0	0	0	0	0	0	0	0	0	0	0	0	0	0	0
2	2	14	2	2	2	1	1	2	1	2	3	2	0	0	1	3	1	1	0	2	0	0	0	2	1	0	1	0	19	0	0	0	1	1	0	0	1	0	0	1	0	0	0	3	1	2	0	0	0
2	2	14	2	2	1	1	1	5	1	2	2	1	0	2	3	3	0	0	1	3	1	1	3	3	1	0	0	0	27	0	0	0	1	1	0	0	3	0	0	0	1	1	0	0	0	0	0	0	0
2	2	12	2	2	1	1	1	2	2	1	2	1	1	2	2	2	0	3	3	0	0	3	0	1	1	2	0	1	27	0	1	0	0	0	0	0	1	0	0	0	0	0	0	0	0	0	0	0	0
2	1	12	1	2	2	2	1	5	1	1	3	0	3	0	0	2	0	0	0	1	0	2	0	3	0	0	0	0	16	0	0	0	3	0	1	0	3	0	1	0	3	1	0	1	0	1	1	0	0
2	1	12	2	2	2	2	1	5	0	1	2	1	1	1	1	0	1	1	1	2	1	1	1	2	0	0	0	1	18	1	0	0	0	1	0	0	0	0	1	1	1	0	1	0	0	0	1	0	0
2	2	12	1	2	4	4	1	7	3	1	3	0	3	3	2	0	0	3	2	2	1	2	0	3	3	3	0	1	35	1	0	0	0	0	0	0	0	3	0	0	0	0	0	0	0	1	1	0	0
2	0	14	2	2	3	3	1	3	1	1	1	3	0	1	1	3	1	1	0	3	0	1	2	2	0	0	0	0	21	1	0	0	2	0	1	0	3	0	2	0	3	0	0	0	3	0	0	0	0
2	1	13	1	2	2	2	2	7	0	1	2	1	2	0	1	2	2	2	0	3	0	0	1	0	1	1	0	1	20	0.668534	0.469042	0.5429	1.59941	0.588441	0.573406	0.469296	1.23657	0.398221	0.514892	0.622786	1.21728	0.549866	0.561887	0.44372	1.22647	0.768251	0.66583	0.442808	0.270909
2	2	12	2	2	1	1	1	2	2	0	2	2	1	2	1	1	1	2	3	3	1	2	3	2	2	1	3	0	31	2	0	1	2	1	1	0	0	0	0	0	1	0	1	1	0	0	0	1	0
2	2	12	1	2	3	3	1	7	1	3	1	1	0	1	0	2	0	1	0	1	2	0	0	1	2	2	1	0	18	1	1	0	2	0	0	0	1	0	0	0	1	2	1	1	0	1	0	0	0
2	1	13	1	2	1	1	1	2	1	0	1	0	2	1	0	1	1	0	2	3	3	3	1	0	3	3	3	3	28	0	1	1	0	0	0	0	0	0	0	2	1	0	0	1	0	1	0	0	0
2	2	11	1	2	3	3	1	7	1	2	1	2	0	0	0	2	1	0	1	1	0	1	1	1	1	2	1	0	17	1	0	0	0	1	0	0	0	0	0	0	0	0	0	0	0	0	0	0	0
2	2	13	2	2	1	1	1	2	3	2	2	2	2	1	2	3	2	2	1	2	0	3	3	1	3	3	3	1	38	0	0	0	0	1	0	0	0	0	0	1	0	3	1	1	0	0	1	1	0
2	1	13	1	2	2	1	1	7	0	0	0	3	0	0	2	0	0	0	0	0	2	2	2	1	2	2	2	2	18	1	0	0	2	0	0	0	0	0	0	0	1	0	0	0	0	0	0	0	0
2	1	13	2	2	1	1	1	2	0	0	1	2	2	1	2	1	0	3	1	2	1	0	2	3	2	2	0	0	25	0	1	1	3	0	0	0	1	0	1	0	1	1	0	0	0	0	1	0	0
2	2	12	2	2	1	1	1	2	0	1	0	3	1	1	1	3	1	0	0	3	1	0	0	3	1	1	0	0	20	0	0	0	1	0	0	0	0	0	0	0	0	0	0	0	0	0	0	0	0
2	2	12	1	2	4	3	1	0	0	0	1	3	0	1	1	2	2	1	2	3	1	2	0	2	1	2	1	0	24	1	0	1	2	1	0	1	1	0	0	2	1	0	0	0	0	0	1	0	0
2	2	11	2	2	3	4	3	1	1	1	1	2	1	1	3	0	0	3	2	1	0	2	1	0	0	1	2	2	22	0	0	0	3	3	0	0	0	0	0	3	0	0	0	0	0	0	3	0	0
2	2	12	1	2	2	2	1	6	1	0	0	2	1	1	1	2	0	0	1	1	1	1	0	1	2	1	1	0	16	0	0	0	2	0	0	0	0	0	0	1	1	0	0	0	0	1	0	0	1
2	2	12	2	2	2	2	1	0	3	2	1	0	2	0	0	2	0	0	2	2	0	0	0	1	1	2	0	0	18	0	0	0	0	0	0	0	0	0	0	0	0	0	0	0	0	0	0	0	0
2	2	12	1	2	3	1	1	0	1	1	1	2	1	1	1	1	1	1	1	2	1	2	2	2	1	2	2	1	25	0	0	0	3	0	0	0	3	0	0	0	3	0	0	0	3	0	0	0	0
2	1	12	1	2	3	3	1	6	1	0	1	1	1	0	0	1	0	0	0	2	1	0	0	1	1	3	3	0	13	1	0	0	3	0	1	0	3	0	0	1	1	0	0	0	0	1	1	0	0
2	1	13	2	1	1	1	1	7	0	1	3	3	3	3	3	1	1	1	0	3	3	1	2	1	0	0	3	0	29	1	0	0	3	0	1	0	0	0	0	0	0	0	0	0	0	0	0	0	0
2	1	12	2	1	1	1	1	7	0	0	1	2	1	1	1	2	1	1	1	1	0	0	2	3	2	0	0	0	19	1	0	1	1	1	0	0	3	1	0	0	2	0.318838	0	1	2	0	0	1	1
2	2	12	2	2	1	1	1	3	0	0	1	2	0	1	0	3	0	0	0	3	3	0	1	1	1	2	1	0	18	1	1	0	3	0	0	0	0	0	0	2	0	0	0	0	0	0	0	1	0
2	2	13	2	1	2	1	1	1	1	1	1	3	1	1	1	2	1	1	1	3	0	1	1	3	2	1	2	1	26	1	0	0	2	0	0	0	1	1	0	1	3	0	0	0	2	2	1	1	0
2	2	12	1	1	3	1	1	2	1	0	0	3	0	0	1	3	1	2	1	2	1	0	1	2	1	1	0	2	22	0	0	0	3	1	1	0	3	0	0	0	3	0	0	1	3	0	0	0	0
2	1	13	1	2	1	1	2	4	1	0	0	1	2	2	2	0	0	0	1	0	3	1	1	2	1	3	0	0	20	0	1	0	3	0	0	0	1	0	0	1	1	0	0	0	1	1	0	0	0
2	2	12	1	2	3	3	1	7	1	1	0	2	0	1	0	2	0	1	1	2	1	0	0	1	1	1	1	0	15	1	1	0	2	0	2	0	0	0	1	1	0	2	0	0	0	1	1	0	0
2	2	13	1	2	2	1	1	4	2	0	1	3	1	0	2	2	3	2	1	0	2	1	1	1	1	1	0	0	24	0	1	0	3	0	2	0	3	0	0	0	0	0.511868	0	0	3	0	0	2	0
2	1	13	2	2	1	1	1	0	0	1	0	3	2	3	3	0	3	2	2	0	1	0	1	1	1	1	0	2	26	0	1	0	2	1	0.516805	2	3	0	1	0	2	0	0	2	0	0	0	0	1
2	1	13	2	2	0	0	1	3	1	1	2	2	1	1	3	1	1	1	2	1	1	1	0	0	2	1	0	0	22	1	1	1	1	1	1	1	0	0	0	1	2	0	1	0	1	1	1	0	0
2	1	12	2	2	2	2	1	0	2	1	2	1	0	2	1	1	1	2	0	1	1	2	1	1	1	2	1	1	23	0	1	0	2	0	1	0	0	0	0	0	1	0	2	0	2	1	1	0	0
2	2	12	2	2	4	4	1	0	1	2	2	2	2	1	0	2	0	1	2	0	0	0	0	1	0	1	0	0	17	0	0	0	3	0	0	0	3	0	0	0	0	0	0	0	3	0	0	0	0
2	1	12	1	2	4	0	3	7	3	1	1	1	2	3	3	0	3	2	3	3	2	2	2	2	3	3	3	3	42	0	0	0	1	1	0	0	0	0	0	1	0	1	1	0	0	0	1	0	1
2	1	13	1	2	2	3	1	4	1	2	2	2	1	3	3	3	3	3	3	3	3	3	2	3	3	2	1	2	47	2	0	0	3	0	0	0	3	0	0	0	3	0	0	0	3	0	0	0	0
2	2	12	2	2	1	1	1	7	0	1	0	2	1	1	1	0	1	0	3	1	2	3	1	1	1	1	0	0	20	0	0	1	3	0	0	0	3	1	3	0	0	0	0	0	3	1	0	0	0
2	2	13	2	2	2	1	1	7	1	2	1	0	3	0	0	0	2	3	0	3	1	2	3	3	3	3	3	0	30	0	0	0	3	0	0	0	3	0	0	0	3	0	0	0	3	0	0	0	0
2	2	13	2	1	2	2	1	2	1	2	1	2	0	1	0	1	0	2	3	2	1	1	0	0	0	0	0	0	17	1	0	0	1	0	1	0	1	2	1	1	1	0	0	0	1	0	0	0	0
2	2	12	1	2	4	3	1	7	2	1	0	1	1	1	3	0	0	1	1	0	0	3	1	0	1	1	1	1	18	1	0	1	0	0	0	1	0	0	0	2	0	0	1	0	0	0	0	0	0
2	1	13	1	2	2	2	1	2	1	0	0	0	2	3	3	0	0	2	3	2	1	3	2	0	3	3	2	1	29	1	1	0	1	0	0	0	0	1	1	1	1	1	0	1	2	0	0	1	0
2	1	12	2	2	2	1	1	5	2	2	2	3	2	2	0	3	0	0	1	0	0	0	0	3	1	0	0	0	21	1	1	0	3	0	1	0	1	0	0	0	1	0	0	0	0	1	0	0	0
2	2	13	2	2	2	2	1	4	0	1	1	3	0	0	2	3	1	0	0	3	1	0	0	1	2	1	0	0	19	0	0	0	2	0	0	0	2	1	0	0	2	0	0	1	2	0	0	0	0
2	2	13	2	2	2	2	1	1	0	1	0	3	0	1	0	3	1	1	1	3	0	0	0	2	0	0	0	1	17	0	0	1	2	1	0	0	1	0	0	0	0	0	0	0	1	1	0	0	0
2	1	13	1	1	1	2	1	7	1	3	3	0	2	2	2	0	0	1	2	2	0	2	1	2	1	1	1	1	26	0	0	0	3	0	0	0	3	0	0	0	3	0	0	0	3	0	0	0	0
2	1	12	2	2	1	1	1	1	2	1	2	3	1	1	2	2	3	1	2	3	1	3	0	1	1	1	1	2	32	0	1	0	0	2	0	0	3	0	0	1	2	0	0	0	0	1	1	1	0
2	2	12	2	2	4	4	1	7	2	1	1	3	3	2	2	1	0	1	1	2	3	2	2	2	1	0	2	0	29	0	0	0	1	1	1	0	0	0	0	0	1	0	0	0	3	0	0	0	0
2	1	12	1	2	2	1	1	4	1	2	1	3	3	1	1	2	0	1	0	3	2	2	2	3	1	1	1	0	29	0	0	0	0	0	0	0	0	0	0	0	0	1	0	0	0	0	0	0	3
2	2	13	2	2	0	0	1	0	1	3	3	3	0	0	0	3	0	0	3	1	0	0	0	3	0	0	0	0	20	1	1	2	1	0	0	0	3	0	0	1	1	1	0	0	1	1	1	0	0
2	2	13	1	2	2	2	1	7	0	0	1	2	1	1	0	3	0	0	0	3	0	1	1	3	0	1	1	0	17	1	0	0	1	1	1	0	1	1	1	1	0	1	0	0	2	1	1	0	0
2	2	12	2	2	1	1	1	6	0	1	2	3	0	1	0	3	1	0	0	3	3	3	1	1	1	0	0	0	23	0	0	0	0	1	0	0	3	0	0	0	0	0	0	0	0	0	0	0	0
2	2	12	2	1	3	3	1	7	1	1	2	0	2	2	1	0	1	2	1	1	1	1	1	0	2	2	1	1	22	0	0	0	3	0	0	0	0	0	0	0	0	0	0	0	0	0	0	0	0
2	2	13	1	1	2	1	1	2	0	3	2	0	0	1	0	3	0	3	0	3	0	3	0	3	3	0	3	0	24	0	0	0	3	0	0	1	1	0	0	0	3	0	0	1	3	0	0	0	1
2	2	13	2	1	1	1	1	4	0	1	2	0	3	3	1	0	3	3	0	2	1	0	0	3	1	1	2	3	27	1	0	1	0	0	0	0	0	2	1	0	0	0	0	0	3	1	0	0	0
2	1	13	2	2	1	1	1	7	2	0	0	2	0	0	0	3	0	0	2	1	0	0	0	3	3	0	2	1	17	0	1	0	2	1	0	0	1	0	0	0	1	0	1	0	0	1	0	0	0
2	1	12	1	2	3	3	1	6	1	2	2	0	0	1	1	2	2	1	2	2	0	3	1	3	0	0	1	0	23	0	0	0	3	0	0	0	3	0	0	0	0	0	0	0	0	0	0	0	0
2	2	13	1	2	1	2	1	4	1	1	1	1	0	2	1	2	2	0	3	1	2	1	0	1	0	1	0	1	21	0	0	0	0	0	1	0	1	0	0	0	1	0	0	0	0	0	1	0	0
2	2	12	2	2	2	2	1	4	2	2	1	1	0	1	0	1	0	0	3	2	0	0	0	2	1	1	1	0	17	1	1	2	1	1	1	0	0	1	1	0	1	1	1	0	2	0	1	0	0
2	2	12	2	1	1	1	1	3	2	0	0	3	0	2	0	1	0	0	1	2	1	1	0	1	1	1	0	0	16	0	0	0	2	1	1	1	1	0	1	1	2	0	0	0	1	1	1	0	0
2	2	12	1	2	3	2	1	0	2	2	2	2	0	2	0	0	0	1	2	2	3	3	3	1	3	2	3	0	30	1	2	0	0	1	0	0	1	0	0	0	2	1	1	1	2	0	0	0	0
2	2	13	2	2	3	3	1	0	1	3	3	0	1	1	0	0	1	2	2	0	1	3	0	1	3	2	1	0	24	1	1	1	0	1	1	0	0	0	1	1	0	0	1	0	0	2	1	0	0
2	1	12	2	2	4	3	1	7	1	1	0	3	2	2	1	2	0	0	2	2	3	1	3	1	1	1	0	0	26	0	0	0	0	0	0	0	0	0	1	1	0	0	1	1	0	0	0	0	0
2	2	13	2	2	2	2	1	7	1	1	0	2	0	0	0	0	0	0	2	1	2	3	1	2	1	1	1	1	18	1	0	0	0	1	0	0	0	0	0	0	0	0	0	0	0	1	0	0	0
2	2	12	2	2	0	4	1	7	1	1	1	0	0	1	1	0	0	2	1	3	0	2	1	2	3	3	1	0	22	1	1	0	3	0	1	1	0	1	0	0	3	0	0	0	2	1	0	0	0
2	1	12	2	2	1	1	1	4	1	0	0	2	1	0	1	2	0	1	0	2	0	3	0	0	1	2	3	1	17	1	0	0	3	0	0	0	2	0	0	0	2	0	0	0	0	0	0	0	0
2	2	12	2	1	1	1	1	4	1	0	0	3	1	1	2	0	3	0	0	0	0	3	3	0	3	1	1	0	21	0	0	0	0	0.306337	0	0	0	0	0	0	0	0	0	0	0	0	0	0	0
2	1	13	2	1	1	1	1	3	1	0	1	0	2	2	1	0	0	0	3	2	3	2	1	0	0	1	0	0	19	0	0	0	2	0	0	0	0	0	0	0	1	0	0	0	0	0	0	0	0
2	2	12	2	2	3	3	1	7	2	1	1	1	1	1	1	0	1	0	2	0	1	2	1	0	2	1	0	1	19	0	0	1	0	0	0	0	0	0	0	0	0	0	0	0	0	1	1	0	0
2	1	12	2	2	1	1	1	5	1	0	0	3	0	0	0	3	1	2	0	3	0	2	0	2	2	2	0	0	21	0	1	1	2	0	0	0	3	0	0	0	3	0	0	0	3	0	0	0	0
2	1	12	1	1	1	2	1	7	1	1	2	2	1	0	1	1	1	2	2	1	3	1	0	0	1	1	0	0	21	0	1	1	1	1	1	0	0	1	0	0	3	0	0	1	1	0	0	1	0
2	2	13	1	1	1	1	2	1	2	0	1	0	2	2	0	3	0	0	0	0	3	1	3	3	2	0	0	0	22	0	2	0	3	0	1	0	0	0	0	0	3	0	0	0	1	0	1	0	0
2	1	13	1	2	2	2	1	6	1	0	2	0	2	3	3	3	3	3	3	3	3	0	3	3	0	0	0	1	36	0	1	0	3	0	1	1	2	0	2	0	2	0	0	0	2	0	0	0	0
2	2	12	2	2	3	2	1	7	2	1	2	2	2	2	1	1	0	2	0	2	0	3	3	2	2	2	3	0	29	0	0	0	2	0	0	0	3	0	0	1	0	1	0	0	0	0	0	0	0
2	2	12	1	2	2	2	1	6	0	0	0	3	0	1	2	3	0	0	0	3	0	0	1	1	1	1	2	1	17	0	1	0	2	0	0	0	1	0	0	0	1	0	0	0	0	1	0	0	0
2	1	13	1	1	1	1	1	2	0	0	2	2	0	0	0	3	0	1	0	3	3	0	1	3	0	0	0	0	18	1	1	0	2	0	0	1	1	0	1	0	1	2	0	1	0	1	0	1	0
2	2	12	2	2	2	1	1	4	1	0	0	3	0	0	1	3	0	0	1	3	0	0	0	3	1	0	0	0	16	0	0	1	3	0	2	0	3	0	0	0	2	0	0	0	1	0	0	0	0
2	2	12	2	2	1	1	3	4	1	0	0	1	1	2	1	1	0	1	1	0	0	3	0	0	1	1	1	1	15	1	1	0	2	1	1	1	0	0	0	0	0	2	0	0	0	0	0	0	0
2	1	13	2	2	1	1	1	1	0	0	0	0	0	0	3	1	0	0	0	3	1	0	0	3	0	3	3	2	16	1	0	0	3	0	1	0	0	0	0	0	0	0	0	0	0	0	0	0	0
2	1	13	2	2	2	3	1	7	0	0	0	3	0	0	0	3	0	0	1	3	0	0	0	3	1	1	1	0	15	0	0	0	0	1	1	0	1	0	0	2	3	0	0	0	1	0	0	0	0
2	1	13	1	2	2	1	1	3	0	0	2	2	0	0	2	3	0	2	1	3	0	0	1	2	0	0	0	1	19	1	0	0	3	0	0	0	2	0	0	0	2	0	0	0	0	0	0	0	0
2	2	13	2	2	1	1	1	3	0	1	0	2	1	0	0	2	1	1	0	3	1	1	1	3	0	0	0	0	17	0	0	0	1	0	0	0	1	0	0	0	1	0	0	0	1	0	0	0	0
2	1	12	2	2	1	1	1	7	1	1	3	2	1	1	1	2	1	1	2	2	1	1	1	2	1	1	2	2	27	0	0	0	3	0	0	0	0	0	0	0	0	3	0	0	1	0	0	0	0
2	2	12	1	2	3	3	0	0	2	1	2	2	0	3	1	0	1	3	1	1	1	3	1	1	1	3	3	1	28	1	0	0	0	0	0	0	0	0	0	0	0	0	0	0	0	0	1	0	0
2	1	12	2	2	2	2	1	6	1	0	0	3	3	2	2	2	1	0	0	1	0	0	0	1	1	1	0	0	18	1	0	1	2	0	1	1	2	1	0	3	1	0	0	0	1	0	0	0	0
2	1	13	1	2	1	1	1	4	1	1	1	2	1	1	1	2	1	1	1	2	1	1	1	2	1	1	1	1	23	0	0	0	3	0	0	0	3	0	0	0	3	0	0	0	3	0	0	0	0
2	1	12	2	2	4	3	1	3	0	2	1	2	3	2	1	2	0	0	0	3	0	0	0	2	0	2	0	2	22	0	0	0	3	1	0	0	2	0	0	0	0	0	0	0	3	0	0	0	0
2	2	12	1	1	2	2	1	7	1	0	2	2	1	1	2	2	1	1	1	0	1	1	1	0	3	2	1	2	24	1	0	0	3	1	1	0	2	0	0	0	3	0	0	0	2	0	1	1	0
2	2	12	1	2	1	2	1	4	0	1	1	2	1	1	0	3	0	2	1	2	1	1	1	2	0	0	0	0	19	1	2	1	2	2	1	1	2	0	0	0	1	0	0	0	1	0	0	0	0
2	2	12	1	2	3	3	1	7	1	1	0	2	1	1	1	2	1	2	0	2	1	0	0	3	1	0	0	0	19	1	0	0	2	0	0	0	3	0	1	0	3	1	0	0	3	0	0	0	0
2	1	13	1	1	1	2	1	6	0	0	1	3	0	1	0	3	2	2	2	3	0	0	0	3	0	2	0	0	22	0	0	0	0	1	1	0	1	0	1	0	0	1	1	0	1	3	1	1	0
2	2	12	2	2	2	1	1	7	2	0	1	0	0	2	2	0	3	2	1	0	3	3	2	0	3	3	2	1	28	1	0	1	3	0	1	0	1	0	0	0	1	0	0	0	0	0	1	0	0
2	1	12	1	2	3	4	1	0	1	0	0	3	0	0	0	2	2	0	0	2	0	0	0	3	3	0	0	0	16	0	0	0	0	1	0	0	0	0	0	0	1	0	0	1	0	1	1	0	0
2	1	12	1	2	4	4	1	7	0	0	0	3	1	1	0	3	1	1	0	2	1	0	1	2	0	1	0	0	17	1	0	0	3	0	0	0	0	0	0	0	0	0	0	0	0	0	0	0	0
2	1	14	2	2	1	1	1	7	2	1	1	0	1	1	0	0	1	0	2	2	1	0	0	1	2	1	1	1	17	1	0	1	1	1	0	1	3	1	0	0	1	1	0	0	0	2	1	1	0
2	2	12	1	1	3	3	1	0	1	2	1	0	2	1	1	2	1	2	0	2	0	0	3	2	2	1	3	1	24	1	2	0	1.42156	0	1	0	0	2	1	2	0	0	0	1	2	0	0	1	0
2	2	14	2	1	2	2	1	3	0	1	0	2	0	0	0	3	0	0	1	2	1	1	1	2	1	1	1	1	17	0	0	0	3	0	0	1	3	0	0	0	3	0	0	0	3	0	0	0	0
2	1	12	1	2	4	2	1	7	0	0	1	3	0	0	0	0	0	0	2	3	3	0	2	3	0	2	0	0	19	1	0	0	1	2	1	0	2	0	0	2	0	1	0	0	2	1	0	0	0
2	2	12	1	2	2	2	1	6	0	0	2	3	2	3	2	3	2	0	0	3	3	3	0	3	0	0	3	3	32	1	0	0	3	0	0	0	0	0	0	3	3	0	0	0	2	0	0	0	0
2	1	13	1	2	3	2	1	3	1	0	0	1	1	1	0	3	0	3	0	3	0	0	0	1	3	1	0	0	18	1	0	0	1	1	1	1	1	0	1	1	0	0	0	0	1	1	1	0	1
2	2	12	2	1	0	0	1	0	1	1	1	2	1	1	1	0	1	1	1	2	1	1	1	2	1	1	1	1	21	0	0	0	3	0	0	0	3	0	0	0	3	0	0	0	3	0	0	0	0
2	1	13	2	1	1	1	1	7	1	1	0	3	0	0	0	3	0	3	0	0	0	0	0	3	2	0	0	0	16	0	0	0	3	0	0	0	3	0	0	0	3	0	0	0	3	0	0	0	0
2	1	13	2	2	1	1	1	4	0	3	0	3	0	1	3	3	0	2	3	3	0	0	0	2	0	0	0	0	23	1	3	3	3	0	0	0	0	0	0	0	0	0	0	0	0	1	0	0	0
2	2	15	2	2	1	1	1	0	2	1	1	3	2	2	1	1	1	3	1	2	2	2	2	2	3	3	3	3	37	1	0	0	3	1	0	0	0	0	0	0	3	0	0	0	0	1	1	0	0
2	1	13	1	2	1	2	1	0	1	1	1	2	1	1	1	1	1	1	1	2	1	1	1	2	1	1	1	1	22	0	0	0	1	1	0	0	1	0	0	1	0	0	0	3	1	2	0	0	0
2	1	12	2	2	1	1	1	3	0	0	1	2	0	1	0	2	2	1	2	2	1	1	0	2	0	0	1	1	18	0	0	0	1	1	1	1	2	0	1	0	0	0	0	0	0	0	2	1	0
2	1	13	2	2	2	2	1	5	1	0	1	2	1	1	1	2	1	1	0	2	1	0	0	2	1	0	0	0	17	0	1	0	3	0	0	0	1	0	0	0	2	0	0	0	2	0	0	0	0
2	2	12	2	2	1	1	1	0	1	3	0	3	1	0	2	1	1	1	3	1	0	1	0	3	2	1	1	0	24	0	0	0	3	0	0	1	1	0	0	0	1	0	0	0	3	0	0	0	0
2	2	12	1	2	2	4	1	7	1	2	0	0	2	2	0	0	2	0	1	1	2	2	0	1	1	0	0	0	17	1	2	0	0	0	0	0	0	0	0	1	0	1	0	0	0	1	0	0	1
2	2	13	2	2	2	1	1	4	3	3	0	0	3	3	1	3	0	0	3	3	0	3	0	0	3	3	0	0	31	1	1	0	3	0	0	0	1	0	1	0	0	0	0	0	0	0	0	0	0
2	1	13	2	2	2	1	1	7	3	1	1	2	2	0	1	2	1	0	1	0	0	0	0	3	2	1	0	0	20	1	1	0	1	0	0	0	0	1	0	0	0	1	0	0	0	1	0	0	0
2	1	12	1	2	3	3	1	2	3	0	2	3	2	3	3	2	1	1	0	1	1	1	0	3	1	1	1	0	28	0	0	0	3	0	0	0	0	0	0	0	0	0	0	0	0	1	0	0	0
2	1	12	2	2	1	1	1	7	1	1	1	2	1	1	1	2	1	1	1	2	1	1	1	2	1	1	1	1	23	0	0	0	0	0	0	0	0	0	0	0	0	1	0	0	0	0	0	0	0
2	1	12	1	1	4	2	3	5	1	1	1	2	1	1	1	0	0	0	1	1	0	0	1	1	1	3	1	0	16	0	0	1	1	0	1	0	0	0	1	0	1	1	2	1	0	1	1	1	0
2	1	13	2	1	1	1	1	3	0	0	0	3	0	0	0	1	3	2	1	3	0	0	0	3	0	0	0	0	16	0	0	0	1	1	0	0	1	0	0	1	0	0	0	3	1	2	0	0	0
2	1	12	2	0	2	2	1	6	0	3	0	3	0	0	3	3	0	3	3	3	0	0	0	2	3	0	0	0	26	0	0	0	2	0	1	1	1	0	1	0	1	1	1	1	1	1	1	1	0
2	1	12	1	2	0	0	1	0	0	2	0	3	2	1	0	3	0	2	1	0	0	0	1	1	0	3	2	0	19	0.668534	0.469042	0.5429	1.59941	0.588441	0.573406	0.469296	1.23657	0.398221	0.514892	0.622786	1.21728	0.549866	0.561887	0.44372	1.22647	0.768251	0.66583	0.442808	0.270909
2	2	12	2	2	2	1	1	0	1	0	0	1	1	1	1	1	0	3	3	0	3	3	2	0	3	3	2	0	26	1	0	0	0	1	0	0	1	0	1	1	0	1	1	0	0	1	0	0	0
2	1	12	1	2	1	1	1	7	0	0	0	0	0	0	3	1	0	0	0	3	0	0	0	3	0	3	3	0	13	0	0	0	3	0	0	0	3	2	0	0	3	0	0	0	3	0	0	0	1
2	2	13	2	2	1	1	1	4	1	0	1	3	1	1	0	2	0	1	0	3	0	0	1	2	2	2	1	0	20	0	2	1	2	1	2	2	0	0	0	0	0	0	0	0	0	1	1	0	0
2	1	13	1	2	3	2	1	4	2	1	1	2	0	2	0	1	0	0	1	2	0	1	0	1	0	2	0	0	16	1	0	0	1	1	1	0	0	0	0	0	1	0	1	0	0	0	1	1	0
2	2	13	1	1	2	2	1	3	0	1	2	3	2	0	3	3	2	1	3	2	3	1	1	2	2	1	0	0	32	1	0	0	2	0	0	0	0	0	1	1	1	0	0	0	0	0	1	0	0
2	1	12	2	1	1	1	1	7	3	0	3	0	3	3	3	3	3	3	3	3	0	3	3	3	3	3	3	3	48	1	0	0	0	0	0	0	0	0	0	0	0	0	0	0	0	1	0	0	0
2	2	12	2	2	1	1	1	3	0	1	0	2	0	1	0	0	0	0	0	0	0	2	2	2	3	3	2	1	17	0	0	0	0	0	0	0	0	0	0	0	0	0	0	0	3	1	0	0	0
2	2	12	2	2	2	3	1	6	1	1	2	1	1	1	2	1	3	3	3	0	3	3	3	1	2	2	1	1	34	1	0	0	0	0	0	0	0	0	0	0	0	3	0	0	0	1	0	0	0
2	1	12	2	2	1	1	1	3	1	2	1	3	1	1	1	1	0	1	0	1	1	0	1	2	1	1	0	0	19	0	0	0	0	0	0	0	0	0	0	0	0	0	0	0	0	0	0	0	0
2	2	12	1	2	2	1	1	7	1	0	2	1	0	2	1	2	2	3	3	3	1	3	0	2	3	3	0	3	35	0	0	0	0	0	0	0	0	0	0	0	0	0	0	0	0	0	0	0	0
2	2	12	2	1	4	3	1	7	1	0	2	2	0	0	1	1	0	1	3	2	1	3	2	1	0	1	2	0	21	0	1	0	1	0	0	0	3	0	0	1	1	0	1	0	0	1	0	0	0
2	1	12	1	1	3	3	1	7	1	0	0	3	0	0	0	3	0	0	0	2	2	1	0	3	1	2	2	0	18	1	0	1	1	0.520628	1	0	0	1	0	0	1	0	1	0	0	1	0	0	0
2	1	13	2	2	2	1	1	0	1	0	2	2	1	0	0	3	0	0	0	3	2	2	1	2	1	0	1	0	20	1	0	0	1	0	0	0	0	0	0	1	1	0	0	0	1	0	0	0	0
2	2	13	1	2	4	2	1	2	0	0	0	0	3	1	3	2	1	1	0	0	0	1	2	2	1	1	2	1	19	0	0	0	1	1	0	0	2	0	0	0	0	0	3	1	2	0	0	0	0
2	2	12	1	2	2	2	1	7	2	1	1	3	0	0	0	1	1	0	0	3	0	1	0	2	3	2	0	0	20	0	1	0	1	0	0	0	0	0	0	0	1	1	0	0	0	0	0	0	0
2	1	12	1	2	4	4	1	7	3	0	3	3	0	3	3	0	0	0	1	3	3	0	3	3	0	3	3	3	34	0	0	0	2	0	0	0	1	1	1	0	1	0	0	0	2	1	1	1	0
2	2	12	2	2	3	3	1	7	3	0	3	3	0	3	0	3	0	1	0	3	0	3	0	3	0	3	3	0	28	1	0	0	1	2	0	0	0	0	0	0	0	0	0	0	0	1	0	0	0
2	1	13	1	2	1	2	1	5	1	0	0	2	1	1	0	3	1	2	1	2	0	1	1	3	0	0	1	0	19	1	0	3	3	0	1	0	1	0	0	0	3	0	0	0	2	0	0	0	0
2	2	12	2	1	1	1	1	5	1	0	2	3	0	0	0	3	2	3	1	3	3	3	0	2	3	3	1	2	34	0	0	0	3	0	0	0	3	0	0	0	3	0	0	0	3	0	0	0	0
2	2	14	2	1	1	1	1	4	2	0	2	3	1	2	1	2	0	0	0	3	1	0	0	2	1	1	0	0	21	0	0	1	0	0	0	0	1	0	1	2	1	1	0	1	0	1	0	1	0
2	2	13	2	2	1	1	1	2	0	1	0	3	0	0	0	0	3	2	0	3	2	3	0	3	0	0	3	0	20	0	1	0	0	0	0	0	0	0	1	1	0	0	0	0	0	1	2	0	0
2	2	12	2	2	2	1	1	5	1	1	1	2	1	2	0	0	0	3	3	1	0	1	1	1	3	1	1	0	22	0	0	0	0	0	0	0	0	0	0	3	1	0	0	0	0	0	1	0	0
2	1	13	2	2	2	1	1	3	0	0	1	1	2	3	2	3	2	3	1	2	2	3	1	0	0	3	0	2	31	1	0	0	3	0	0	0	2	0	0	0	1	0	0	0	1	0	0	0	2
2	1	13	2	2	2	2	1	7	0	1	0	3	0	0	0	3	0	0	0	3	0	1	1	3	0	0	1	0	15	0	1	0	0	1	0	0	1	0	0	0	1	0	3	0	1	0	0	0	0
2	2	12	2	2	1	2	1	6	0	1	2	3	0	0	1	3	0	0	2	3	0	0	3	2	0	1	0	0	21	0	0	1	1	0	0	0	1	0	0	0	0	0	1	0	0	3	2	0	0
2	1	12	2	2	4	4	1	7	0	0	3	0	0	0	0	0	3	3	0	3	3	0	0	3	0	0	0	0	18	0	0	0	0	1	0	0	2	0	0	0	2	0	0	0	1	1	0	0	0
2	2	13	2	2	1	1	1	4	1	0	1	1	1	2	1	0	1	1	0	2	0	0	0	3	2	2	1	1	19	0	0	0	0	0	0	0	0	0	0	0	0	0	0	0	0	0	0	0	0
2	2	12	1	2	3	3	1	0	0	1	0	1	0	1	0	3	0	0	1	3	0	0	3	3	0	0	0	0	16	1	0	1	2	0.475574	0	0	1	0	1	1	1	1	0	0	1	3	2	0	0
2	2	13	1	2	4	3	1	6	2	1	1	3	1	1	1	0	0	0	0	2	1	2	1	2	1	1	1	0	20	0	1	2	3	0	1	0	2	0	0	0	1	0	1	0	1	1	1	0	0
2	2	13	2	2	2	2	1	6	1	0	1	2	1	1	1	1	0	1	1	2	1	1	0	1	1	1	2	0	17	1	3	2	1	1	1	1	1	0	0	0	0	0	0	0	0	2	0	1	0
2	1	12	2	2	1	1	1	4	0	0	3	2	0	0	3	3	0	0	3	3	0	0	3	2	2	0	0	0	24	0	1	2	0	0	0	0	0	0	1	1	0	0	0	0	0	0	0	0	1
2	1	12	1	1	1	1	1	5	1	0	1	3	2	0	0	3	0	1	1	2	0	2	1	3	0	0	0	2	22	1	0	1	1	0	0	0	0	0	0	1	0	0	0	0	0	0	0	0	0
2	2	12	1	2	4	4	1	7	2	2	0	3	1	1	2	0	0	1	2	0	2	0	0	0	2	0	0	0	18	1	0	2	0	1	1	0	0	0	0	1	3	2	2	0	0	0	2	0	0
2	2	12	2	2	3	2	1	7	1	2	1	0	2	0	0	0	1	0	1	0	1	1	1	0	1	2	2	0	14	0	0	0	0	2	0	0	0	0	0	0	1	1	1	1	0	2	1	0	0
2	2	12	2	2	3	2	1	7	1	0	1	0	1	1	1	1	1	2	1	1	1	1	1	1	1	1	0	0	17	0	0	1	3	1	0	0	0	0	0	0	1	0	1	0	1	1	0	0	0
2	1	13	2	2	2	2	1	0	0	1	0	1	1	0	1	3	1	0	1	1	1	0	0	2	0	1	1	1	15	0	0	0	3	0	0	0	2	0	0	0	2	1	0	0	2	0	0	0	0
2	1	13	1	2	2	3	1	6	1	1	1	3	2	0	1	0	0	1	0	0	2	1	0	0	1	1	1	0	15	0	0	0	0	0	0	0	0	0	0	0	0	0	0	0	0	0	0	0	0
2	2	14	2	2	3	3	1	5	2	1	1	3	1	1	0	3	0	1	2	2	0	0	0	2	0	0	0	0	19	3	0	0	3	0	0	0	3	2	0	0	0	0	2	0	1	0	0	0	0
2	2	12	2	2	4	4	1	7	1	0	0	2	1	1	0	3	0	0	1	1	1	0	0	3	2	3	1	0	19	0	0	0	3	0	0	0	3	0	1	0	3	0	0	0	3	0	0	0	0
2	2	12	2	2	2	2	1	5	1	1	0	3	0	1	3	3	1	1	3	3	0	0	0	2	0	0	1	1	23	1	0	0.502943	0	1	1	1	2	0	0	1	0	0	0	1	0	0	0	0	0
2	1	13	1	2	3	3	1	7	0	2	0	3	1	1	2	2	0	0	0	3	0	0	0	3	1	0	0	1	19	0	0	0	1	1	0	0	0	0	0	0	1	0	0	0	1	0	0	0	0
2	1	12	1	1	1	1	1	5	0	1	1	2	0	0	0	1	0	2	2	1	0	3	3	2	1	1	1	0	20	0	1	0	0	0	0	0	0	0	0	0	0	0	0	0	0	0	0	0	0
2	1	13	2	2	2	2	1	7	1	0	1	2	0	1	1	2	2	1	0	0	1	1	1	1	0	0	1	1	16	0	0	1	0	0	1	0	1	0	1	0	0	1	0	1	1	0	1	1	0
2	1	13	2	2	1	1	1	5	1	0	0	3	0	1	2	3	0	0	3	1	1	0	0	3	0	0	0	0	18	0	0	0	1	0	0	0	0	0	0	0	0	0	0	0	0	0	0	0	0
2	1	13	2	2	2	2	1	7	0	1	1	3	1	1	1	3	2	0	2	2	0	0	0	2	0	0	0	0	19	1	0	0	3	0	0	0	3	0	0	0	3	0	0	0	3	0	0	0	0
2	1	12	2	2	1	2	1	2	1	1	2	1	1	3	1	3	2	0	1	2	0	2	1	3	0	1	3	2	27	0	0	0	3	0	0	0	3	0	1	2	3	0	0	0	3	0	0	0	0
2	1	12	2	2	3	1	1	3	1	1	1	0	0	0	3	0	3	1	1	1	2	2	0	2	1	1	2	2	22	0	0	0	3	0	0	0	1	1	0	0	1	1	1	2	1	1	0	2	0
2	2	12	2	2	2	2	1	5	1	1	1	2	1	1	0	1	1	0	1	2	1	1	0	1	1	1	0	0	17	1	1	0	2	0	0	0	0	0	1	0	1	1	0	0	0	1	1	0	0
2	1	12	1	1	4	4	1	3	1	2	2	2	1	1	1	1	0	1	0	1	2	0	0	1	0	0	0	0	16	0	3	0	3	0	0	0	0	0	0	0	0	0	0	0	3	0	0	0	0
2	1	12	2	1	1	2	1	5	0	1	1	1	1	0	0	3	0	0	1	3	2	1	0	0	1	1	0	0	16	0	0	0	2	0	0	1	0	0	0	0	0	0	0	0	0	1	0	0	0
2	1	12	1	2	4	4	1	6	0	0	1	3	0	0	1	0	0	0	2	1	1	2	1	2	0	3	1	0	17	0	1	0	0	0	0	0	1	1	0	0	1	0	1	1	1	0	1	1	0
2	1	12	2	1	1	1	1	4	0	1	1	0	0	1	0	1	1	1	1	1	2	1	0	0	2	1	1	1	15	1	0	1	2	1	0	0	2	0	0	0	2	1	0	0	2	1	1	0	0
2	2	13	2	1	1	1	4	0	0	1	0	3	0	1	0	2	1	0	0	1	1	1	1	2	1	1	1	0	16	0	0	0	3	0	0	0	3	0	0	0	3	0	0	0	3	0	0	0	0
2	1	12	2	2	2	1	1	5	1	0	0	3	1	1	1	3	1	1	1	3	1	1	1	3	1	0	1	1	24	0	0	0	2	1	0	1	2	0	0	0	2	0	0	0	3	0	0	0	0
2	1	12	1	2	1	2	1	7	0	1	0	3	0	0	0	3	0	0	1	2	1	2	2	1	3	0	0	1	20	0	1	0	0	0	0	2	0	0	0	0	0	1	0	0	0	0	0	1	0
2	2	13	2	2	0	0	1	1	1	1	1	2	2	2	1	3	3	3	1	2	0	1	0	0	1	1	0	0	25	0	1	0	3	0	2	0	3	0	0	0	0	0.511868	0	0	3	0	0	2	0
2	1	12	1	2	4	4	1	7	2	0	1	3	0	0	1	0	0	1	1	3	1	1	1	0	0	1	1	0	16	1	1	0	3	1	1	1	0	0	0	0	0	1	1	0	0	0	1	0	1
2	1	14	2	1	2	2	2	7	0	0	1	3	0	0	0	1	1	0	1	3	0	1	1	2	1	1	1	0	16	0	0	0	1	1	1	1	2	0	1	2	0	0	0	0	0	0	1	1	0
2	2	13	2	2	2	1	1	6	0	0	1	1	2	1	0	2	1	1	0	2	0	1	0	1	2	0	1	0	15	0	0	0	0	3	0	1	1	1	0	0	1	1	0	0	1	1	0	0	0
2	1	12	2	2	1	1	1	5	0	0	1	3	1	1	1	3	0	0	1	2	0	0	1	2	1	1	1	0	18	1	0	0	1	1	1	0	0	0	0	0	0	1	0	2	0	1	0	0	0
2	2	12	2	1	3	2	1	7	2	0	1	1	1	3	0	2	1	1	0	3	0	3	0	2	3	3	0	1	27	1	0	0	1	1	0	0	1	0	0	0	0	0	0	0	0	1	1	0	0
2	1	12	1	2	3	2	1	5	2	1	0	1	0	1	1	1	0	1	0	1	1	1	0	1	1	2	1	0	15	1	1	0	0	0	0	0	0	0	0	0	0	0	1	1	0	1	0	0	0
2	2	13	2	2	2	1	1	2	2	2	0	3	0	0	0	3	3	3	0	0	3	3	1	2	3	0	0	0	28	0	1	0	1	0	1	0	0	0	0	1	0	0	0	0	1	0	0	0	0
2	1	12	1	1	3	3	1	2	1	1	1	1	1	1	1	2	0	0	0	1	2	0	0	3	1	0	1	0	16	1	1	1	0	1	0	0	0	0	0	0	0	0	0	0	0	1	0	0	0
2	1	13	2	2	1	1	1	4	2	1	2	2	0	0	0	1	0	0	1	3	0	0	0	1	2	1	0	1	17	1	0	1	0	0	0	0	0	2	1	0	0	0	0	0	3	1	0	0	0
2	2	13	2	2	3	2	1	7	1	3	1	3	0	0	0	0	1	1	0	1	1	2	0	2	0	1	0	0	17	0	1	0	2	1	0	0	0	0	0	0	0	0	0	0	0	0	0	0	0
2	2	12	1	2	3	1	1	6	1	0	0	3	0	1	0	3	1	1	1	2	2	1	0	3	0	0	1	3	22	0	0	0	3	0	0	0	3	0	0	0	3	0	0	0	0	0	0	0	0
2	1	13	1	2	1	1	1	7	2	0	0	2	0	0	0	3	0	2	1	2	0	0	0	2	0	3	3	3	20	0	0	0	3	0	0	0	3	0	0	0	3	0.313565	0	0	3	2	0	0	0
2	1	12	1	2	0	3	1	7	0	1	3	2	0	3	3	0	3	2	1	3	0	3	3	3	1	3	3	0	34	0	0	1	3	0	1	0	0	0	0	0	1	0	1	0	0	0	2	0	0
2	1	13	1	2	3	3	1	6	0	0	0	3	0	1	1	0	1	0	3	2	2	3	1	3	0	3	0	0	23	0	1	0	0	0	0	0	1	0	0	0	2	0	2	0	0	0	0	0	0
2	2	12	2	2	0	0	1	0	2	1	2	1	1	2	0	0	0	2	3	1	2	3	1	2	2	2	1	0	27	1	1	0	0	0	0	0	0	0	0	0	3	0	0	0	0	1	0	0	0
2	2	12	2	2	4	4	1	0	1	1	1	2	1	1	1	2	1	0	1	1	2	2	1	1	3	1	1	0	23	1	0	0	1	0	0	0	0	0	0	0	0	0	0	0	0	1	1	1	0
2	1	12	2	2	4	4	1	7	1	2	1	3	1	0	1	3	0	0	1	0	3	0	0	0	1	0	0	0	17	1	0	0	0	0	0	0	0	0	0	0	0	1	0	0	0	0	0	0	0
2	2	14	2	1	2	1	1	4	1	1	1	3	0	3	0	3	1	0	2	0	0	0	0	2	3	2	1	1	23	1	0	0	3	0	0	0	1	1	0	0	1	0	0	0	0	0	0	0	0
2	2	12	1	2	3	3	1	7	3	1	0	0	0	2	1	0	1	2	0	1	3	1	1	1	1	2	0	0	20	1	0	2	0	0	1	0	0	0	0	0	0	1	1	0	0	0	0	0	0
2	1	13	1	2	3	3	1	7	1	2	2	0	0	2	0	3	0	0	2	2	0	0	0	1	0	2	0	0	17	1	0	0	1	0	0	0	0	0	0	0	0	0	0	0	1	1	0	0	0
2	1	12	1	2	2	3	1	4	1	0	1	2	1	1	1	3	2	1	0	1	0	0	1	1	0	0	0	0	16	0	0	0	3	0	0	0	3	0	0	0	3	0	0	0	3	0	0	0	0
2	2	12	2	2	1	1	1	2	1	0	0	3	0	0	0	3	0	0	0	3	1	1	1	3	1	0	0	0	17	3	1	2	2	1	0	1	1	0	0	0	0	1	0	0	1	0	1	0	1
2	1	13	1	2	4	3	2	3	0	2	2	2	0	3	0	2	2	0	0	2	0	1	0	2	0	2	1	0	20	1	0	0	0	0	0	0	0	0	0	1	0	1	1	1	1	1	0	0	0
2	1	13	2	2	1	1	1	0	0	0	0	0	3	0	0	3	1	1	0	0	3	3	0	3	1	3	0	0	21	0	0	0	1	0	0	0	0	0	0	0	0	0	0	0	0	2	0	0	0
2	1	12	1	2	3	3	1	7	0	0	0	3	0	0	0	3	0	0	0	3	3	0	0	3	3	0	0	0	18	1	0	0	0	0	1	0	0	0	0	0	0	0	0	0	0	0	1	0	0
2	1	12	2	2	2	2	1	7	1	1	2	1	1	1	1	0	1	1	1	1	1	1	1	1	3	2	1	1	22	1	0	2	0	3	1	0	0	1	0	0	0	2	1	0	1	1	2	0	0
2	1	12	1	2	4	3	1	7	2	2	0	0	0	1	1	0	0	2	1	1	1	3	1	1	0	1	1	0	17	2	0	0	2	2	0	0	0	0	1	0	1	0	0	0	0	1	1	0	0
2	1	12	2	2	2	2	1	6	0	0	0	3	0	0	0	3	0	0	0	2	0	1	1	3	0	1	2	0	14	1	0	0	1	0	0	0	3	0	0	0	2	0	0	0	3	0	0	0	0
2	1	14	2	2	1	2	1	1	2	0	3	3	1	3	2	3	3	0	0	3	2	3	3	0	3	3	3	3	40	0	0	0	2	0	0	1	0	0	0	1	0	1	0	0	0	0	0	1	0
2	1	13	1	1	0	0	1	0	3	3	3	0	0	1	0	1	2	1	3	1	3	3	3	0	1	1	3	1	30	0	0	0	0	0	0	0	0	0	0	0	0	0	0	0	0	3	0	0	0
2	1	12	2	2	0	2	2	6	2	0	0	0	0	3	0	3	0	0	0	0	0	0	0	0	3	0	0	0	11	3	3	3	0	3	3	3	0	3	3	3	0	0	3	3	3	3	3	3	3
2	2	12	1	2	4	3	1	7	0	0	0	2	0	1	2	3	0	0	1	0	0	0	0	0	1	1	0	0	11	1	0	1	0	2	1	1	1	1	1	1	1	1	3	1	2	3	3	3	1
2	2	12	2	1	1	1	1	4	0	0	0	1	0	0	0	3	0	0	0	1	2	1	0	1	1	1	1	0	11	1	0	0	3	0	1	1	2	0	0	0	2	1	0	0	2	1	1	1	0
2	2	12	1	2	4	4	1	7	1	0	0	0	2	1	3	1	0	0	0	0	0	0	0	1	0	1	0	2	12	1	0	1	2	1	1	2	1	0	1	0	2	1	3	3	2	3	3	2	1
2	2	13	1	2	0	2	2	4	1	0	0	0	2	0	0	0	0	0	0	0	0	0	0	3	0	3	0	0	9	1	3	0	1	2	1	0	3	0	0	0	3	3	3	3	3	0	0	3	3
2	2	12	1	2	3	2	1	7	2	0	1	2	1	1	0	0	0	0	0	1	0	1	1	0	0	0	1	0	10	2	1	3	1	2	1	2	0	3	3	2	2	0	3	1	3	2	3	2	1
2	2	13	2	2	1	1	1	4	0	0	0	2	0	1	1	1	0	1	0	1	1	1	1	1	1	1	1	0	13	2	0	0	2	0	0	0	3	0	0	2	1	0	0	0	3	3	0	2	1
2	0	12	1	2	3	3	1	7	1	0	1	2	0	0	0	1	0	1	1	1	1	0	0	1	3	2	0	0	15	2	0	3	2	1	2	1	2	2	1	0	1	0	1	2	1	1	2	1	0
2	2	12	2	2	1	1	1	3	0	2	0	3	0	0	0	0	1	0	0	1	0	0	0	0	1	0	0	0	8	2	3	3	0	3	3	3	2	2	1	1	3	0	2	0	1	1	2	0	2
2	2	14	2	1	1	1	1	6	1	1	1	2	1	1	1	1	0	0	1	1	0	1	0	1	0	0	0	0	13	0	1	2	0	1	1	0	3	0	0	0	3	1	1	1	3	3	3	3	0
2	1	13	1	2	1	1	1	0	0	3	0	3	0	1	0	3	0	0	0	0	0	1	0	3	0	0	1	0	14	1	0	0	3	0	1	0	1	0	1	2	1	0	0	1	1	1	1	2	0
2	2	12	1	2	3	3	1	6	0	0	0	1	1	1	0	0	0	2	1	1	1	2	0	0	1	0	1	0	11	1	0	1	1	0	2	1	1	1	1	0	1	1	2	1	2	1	1	1	1
2	2	12	2	2	4	0	1	0	0	0	0	1	1	0	0	1	1	0	0	1	1	0	0	1	0	0	0	0	7	1	1	1	1	0	1	1	1	0	0	0	3	3	0	0	3	0	1	1	0
2	2	12	2	2	0	1	1	0	1	0	1	2	2	1	1	1	1	0	0	1	0	0	0	1	1	1	0	0	14	1	0	1	2	1	1	1	3	1	0	0	2	0	2	1	2	2	2	2	1
2	1	13	1	2	2	2	1	6	1	0	1	1	1	1	0	0	1	0	1	0	0	0	0	0	1	0	0	0	8	1	1	2	3	2	1	1	2	1	2	0	1	0	1	1	3	2	1	0	0
2	1	13	2	2	0	0	1	7	0	2	1	1	0	0	0	3	0	0	0	3	1	0	0	3	1	0	0	0	15	1	0	1	2	1	1	1	3	2	1	0	1	0	0	1	1	0	0	0	0
2	2	12	2	2	2	2	1	7	1	0	0	3	0	0	0	0	0	0	0	1	0	0	0	3	0	0	0	0	8	2	1	1	2	3	2	2	3	0	0	3	3	0	0	3	2	0	0	2	2
2	1	12	2	2	2	2	1	7	0	0	0	1	0	0	3	2	0	2	2	2	0	0	0	1	0	0	0	0	13	1	0	2	0	1	1	1	1	1	2	1	2	1	2	2	2	2	2	1	0
2	1	13	2	1	1	2	1	0	1	0	0	2	0	1	0	3	0	1	1	1	0	0	1	2	0	0	0	0	13	2	1	2	0	2	2	1	2	1	1	3	1	1	2	0	0	0	2	0	1
2	1	13	2	2	1	1	1	3	1	0	1	2	1	1	0	1	0	1	1	1	1	1	0	1	1	1	0	0	15	0	1	0	3	2	3	3	0	3	2	1.75199	0	0.99202	0	1	1	1	1	0	2
2	1	12	1	1	2	2	1	6	0	0	0	3	0	0	0	3	0	0	0	3	0	0	0	3	0	0	0	0	12	2	0	0	3	0	0	0	3	1	1	2	2	1	1	1	2	1	1	0	1
2	2	12	1	1	0	0	1	0	0	0	0	1	1	1	1	1	1	1	0	0	0	0	1	2	2	1	1	1	14	2	1	2	2	1	2	1	2	2	2	0	0	1	2	2	2	2	2	2	1
2	2	13	2	1	0	0	1	4	0	0	0	3	0	0	0	2	0	1	1	2	0	0	0	1	2	3	0	0	15	3	0	0	3	3	3	3	2	1	0	3	2	0	0	0	2	0	0	0	0
2	1	12	1	2	3	2	1	7	0	0	1	1	0	1	0	0	0	1	2	0	0	1	1	0	0	1	1	0	9	3	1	2	3	2	1	1	1	0	0	1	1	0	1	1	1	3	1	0	0
2	2	13	2	2	2	3	1	7	0	1	0	0	0	1	0	0	0	0	0	0	1	0	0	0	2	1	0	0	6	2	2	1.69463	2	0	2	0	0	0	1	2	2	3	3	3	1	3	2	3	0
2	2	0	1	2	3	3	1	0	1	0	1	2	1	1	0	1	0	1	1	1	1	1	0	1	1	1	0	0	15	2	0	2	2	2	2	2	2	1	2	1	1	2	2	0	2	2	2	1	0
2	2	12	2	2	1	2	1	1	0	1	0	3	3	0	0	0	0	1	0	2	0	1	0	2	1	0	0	1	15	2	2	2	3	3	0	0	3	0	0	0	3	0	0	0	3	0	0	0	0
2	2	13	2	2	1	1	1	5	2	0	1	1	0	1	0	0	0	1	0	0	0	0	1	1	1	0	1	0	9	0	1	1	1	0	1	0	3	1	1	2	1	0	1	0	3	1	1	0	0
2	2	12	2	2	2	3	2	7	0	0	1	1	0	0	0	0	0	1	0	2	0	1	1	3	1	0	0	0	11	0	0	1	2	0	0	1	3	1	2	2	2	0	1	1	2	1	1	0	0
2	2	12	2	1	1	1	1	0	1	0	0	1	0	0	0	1	0	0	0	1	0	0	0	1	0	0	0	0	5	0	1	1	3	0	0	0	3	0	1	1	3	0	1	1	3	3	0	1	1
2	1	12	1	1	1	2	1	4	1	0	1	2	1	1	0	1	0	1	1	1	1	1	0	1	1	1	0	0	15	0	1	1	3	1	0	1	2	1	1	0	2	1	2	1	2	0	0	1	1
2	1	13	2	1	1	1	1	7	0	0	0	3	0	0	0	1	0	0	0	0	0	0	0	3	1	2	0	0	10	0	1	0	2	3	1	0	3	0	0	3	2	1	0	0	0	0	0	0	0
2	2	13	1	2	3	3	1	6	0	0	0	2	0	0	0	0	0	0	0	0	0	0	0	1	1	0	0	1	5	1	1	1	2	1	1	1	2	1	0	0	2	0	1	0	2	2	2	0	0
2	1	14	2	2	1	1	1	3	1	0.423845	0	3	0	0	0	3	0	1	2	1	0	0	0	3	0	1	0	0	15.4238	0	3	3	0	2	2	0	3	3	3	0	2	1	1	0	1	1	0	3	1
2	2	13	1	2	2	1	1	0	0	0	0	1	0	0	0	0	0	0	0	0	0	0	0	0	1	0	1	0	2	0	0	0	0	0	2	0	2	0	0	3	1	2	2	0	2	2	0	0	0
2	1	13	1	2	1	1	1	5	1	0	0	3	0	0	0	1	0	0	0	0	0	0	0	0	0	0	0	0	5	2	1	0	1	1	2	1	1	0	3	1	2	1	3	1	1	3	2	2	0
2	1	13	1	2	2	1	1	7	0	0	0	1	1	0	0	1	0	1	0	1	0	0	0	1	2	0	0	0	8	2	1	2	2	0	0	0	1	0	0	1	3	0	0	0	1	2	1	0	1
2	2	11	1	2	1	2	1	7	0	0	0	3	0	0	0	1	1	0	0	1	1	1	2	1	1	0	2	0	12	2	1	2	1	1	2	2	2	0	3	3	0	0	3	0	1	1	2	0	1
2	1	13	2	2	1	1	1	7	0	1	0	0	0	0	0	0	0	1	0	0	0	0	0	0	0	1	0	0	3	0	0	1	2	2	1	2	1	0	3	1	2	1	0	2	3	2	2	0	0
2	2	0	2	2	4	3	1	7	0	0	0	3	0	0	0	3	0	0	0	3	0	0	0	3	0	0	1	0	12	1	2	2	0	0	1	1	2	2	1	2	2	0	3	1	3	0	0	1	0
2	1	13	2	2	2	2	1	5	1	0	2	2	3	0	1	2	2	0	0	0	0	0	0	1	1	0	0	0	15	2	0	1	2	3	1	0	0	2	0	0	3	3	1	1	1	3	1	0	0
2	1	12	1	2	3	2	1	7	0	1	0	0	0	1	0	1	0	1	2	0	1	0	1	0	0	1	0	1	10	1	1	1	3	0	2	0	2	1	0	0	1	1	2	0	2	2	3	1	0
2	1	11	2	1	2	2	1	2	0	0	0	0	3	0	1	1	1	0	0	1	1	0	0	1	1	0	0	0	10	3	0	3	0	3	3	3	3	2	3	3	3	0	3	3	3	3	3	3	3
2	2	13	2	2	2	2	1	0	1	1	1	0	1	1	0	1	0	1	3	0	1	0	0	0	1	1	0	0	13	2	2	1	2	1	2	1	2	2	3	0	1	1	1	0	1	2	3	2	1
2	2	12	2	2	2	2	1	3	1	1	0	2	0	0	1	1	0	0	0	1	2	0	1	0	1	0	3	0	11	2	2	0	3	0	0	0	3	3	3	0	0	3	3	1	2	3	0	0	0
2	2	13	1	2	0	0	1	0	1	1	1	1	1	1	1	1	0	1	1	1	0	1	0	1	1	1	0	0	15	1	1	0	3	1	1	1	1	1	1	0	2	1	1	1	1	1	1	1	0
2	1	13	2	2	1	1	1	7	0	0	0	3	0	0	0	3	0	0	0	3	0	0	0	3	0	0	0	0	12	0	3	2	3	2	3	1	3	0	3	2	3	3	3	0	2	0	3	0	0
2	2	12	1	2	3	3	0	7	0	0	0	1	1	1	0	0	0	0	0	1	0	0	0	3	0	0	0	0	7	2	0	1	0	0	2	2	0	3	2	1	0	3	3	2	0	3	3	2	1
2	1	13	1	2	2	2	1	6	0	0	0	0	0	0	0	0	0	0	0	1	0	0	0	0	0	0	0	0	1	2	3	1	1	1	2	1	1	1	1	1	1	1	2	0	1	3	1	1	0
2	2	12	2	2	1	1	1	3	0	0	1	2	1	0	0	1	0	0	0	0	1	0	0	1	1	0	1	0	8	1	0	1	2	2	1	2	1	1	0	0	1	1	0	2	0	1	2	1	2
2	2	12	2	2	1	1	1	4	1	0	0	2	0	0	0	1	0	0	1	0	0	0	0	1	1	0	0	0	7	1	0	0	3	2	1	0	2	0	3	3	2	2	0	2	3	2	0	0	0
2	1	12	1	2	4	3	1	7	1	0	1	1	1	0	0	3	0	0	0	0	0	0	0	0	0	0	0	0	7	1	0	1	2	1	1	1	1	1	1	1	2	1	0	1	1	2	1	1	1
2	1	0	1	2	2	2	1	7	0	3	0	1	0	0	0	0	0	0	0	0	0	0	0	0	0	0	0	0	4	0	2	0	2	2	0	1	1	2	2	1	3	1	2	0.988401	0	0	1	2	0
2	2	12	1	1	2	2	1	7	0	0	1	3	0	0	0	0	1	0	0	3	0	1	1	0	1	1	1	0	12	1	0	1	3	1	0	0	3	0	1	0	3	0	1	0	3	0	1	0	0
2	1	12	2	2	4	2	1	4	1	0	0	1	1	0	0	0	0	1	2	1	0	0	0	0	0	0	0	0	7	1	0	0	2	1	0	1	2	0	1	0	2	0	3	0	0	1	2	3	1
2	2	13	1	2	2	2	1	3	1	0	1	0	0	0	0	0	2	1	0	0	0	0	0	3	1	0	0	0	9	0	0	1	2	0	1	0	3	0	0	0	3	3	0	1	1	1	2	1	0
2	1	13	2	1	1	1	1	7	0	0	0	3	0	0	1	0	0	0	1	2	0	0	0	0	0	0	0	0	7	1	0	1	3	1	2	1	3	0	0	1	2	1	0	3	3	0	0	0	0
2	1	12	2	2	3	2	1	7	1	1	0	3	0	0	3	0	0	0	1	1	2	0	0	1	1	0	0	0	14	0	1	1	2	1	1	1	2	1	0	0	3	0	0	1	2	1	1	1	1
2	1	12	2	2	1	1	1	3	0	0	0	3	0	0	0	3	0	0	0	3	0	0	0	3	0	0	0	0	12	1	1	1	2	1	1	2	1	0	1	1	2	1	1	1	1	1	0	0	0
2	2	13	2	2	2	2	1	2	2	0	0	1	0	0	0	0	0	0	0	1	0	0	0	3	1	1	0	0	9	0	1	0	1	2	0	1	2	0	0	3	2	0	0	0	0	1	2	0	2
2	1	13	2	1	2	1	1	3	0	0	0	3	0	0	0	3	0	0	0	3	0	0	1	2	0	0	0	0	12	0	0	1	2.14301	1	2	0	2	0	0	0	3	0	1	1	3	0	0	0	1
2	1	12	2	2	2	2	1	7	0	1	0	3	1	1	0	0	0	0	3	0	1	0	0	1	1	0	0	0	12	0	0	0	3	0	1	0	3	3	0	0	1	3	0	1	3	3	0	1	0
2	1	14	1	1	1	1	1	4	0	0	0	3	0	0	0	3	0	0	0	3	1	0	0	1	0	0	0	0	11	2	0	0	0	0	2	1	0	1	0	3	1	0	1	2	1	0	1	2	3
2	1	13	2	1	2	1	1	7	0	0	0	3	0	0	0	3	0	0	0	3	0	0	0	3	0	0	0	0	12	2	1	2	3	1	1	2	2	3	1	2	3	1	3	0	1	1	1	1	2
2	2	13	2	2	2	2	1	2	0	0	0	3	2	0	0	2	0	2	0	3	0	0	0	3	0	0	0	0	15	1	0	0	3	0	0	0	1	0	0	0	1	3	3	1	2	1	1	0	1
2	2	13	1	2	3	3	1	4	1	0	0	0	0	0	0	1	0	0	2	0	1	0	0	1	1	0	0	0	7	1	0	1	1	1	2	1	1	0	1	0	1	1	2	0	1	1	1	1	0
2	1	12	1	1	2	1	1	4	1	0	0	0	0	0	0	0	0	0	0	0	0	0	0	0	0	0	0	0	1	3	1	3	2	1	2	2	1	1	1	3	1	0	1	1	2	1	2	1	1
2	1	12	1	2	2	1	1	5	1	0	0	0	2	0	0	0	0	0	0	0	0	0	0	1	0	1	0	0	5	1	2	2	2	1	1	1	1	0	1	0	1	2	0	0	1	0	0	0	0
2	1	13	2	2	1	2	1	5	0	0	0	3	0	0	1	1	0	0	0	0	0	0	0	0	1	0	0	0	6	1	2	1	3	0	1	0	0	0	0	1	0	1	2	1.01547	3	3	2	1	0
2	1	12	1	2	3	3	1	7	0	0	0	3	0	0	0	0	0	0	0	3	0	0	0	3	0	0	0	0	9	1	1	1	3	0	2	0	2	1	0	0	1	1	2	0	2	2	3	1	0
2	2	13	1	2	3	2	1	0	0	0	0	3	0	0	0	0	0	0	0	0	0	0	0	0	1	0	0	0	4	0	0	1	3	0	0	1	1	0	0	0	0	0	2	2	3	3	3	3	0
2	2	12	2	1	1	1	1	4	0	0	0	1	2	0	0	2	0	0	0	1	0	0	0	1	0	0	0	0	7	1	1	1	3	1	1	1	2	1	1	1	2	1	1	1	2	1	1	1	1
2	2	11	2	2	2	1	1	3	0	0	1	3	0	1	0	1	0	0	0	2	1	0	0	1	0	0	0	0	10	0	0	0	3	0	0	0	3	2	0	0	3	1	0	0	3	2	1	0	0
2	2	13	2	2	1	1	1	6	0	1	0	0	0	0	0	0	0	1	1	0	0	0	0	0	1	2	0	0	6	2	1	0	3	1	0	0	3	0	0	0	3	1	0	2	1	3	1	0	0
2	2	13	1	1	2	2	3	4	1	1	1	0	0	1	0	0	0	0	2	0	2	1	0	0	1	1	0	0	11	2	1	1	1	1	1	1	1	0	0	1	1	2	1	1	1	1	1	0	0
2	2	12	2	2	1	1	1	1	0	1	2	2	0	0	1	1	0	0	0	2	0	0	1	1	1	1	1	1	14	0	0	0	2	0	0	2	3	0	2	1	2	1	1	0	1	1	1	0	0
2	2	12	2	2	2	2	1	4	1	1	1	0	0	1	0	0	0	0	0	1	1	1	0	1	1	1	1	0	10	1	0	0	3	0	0	0	3	0	1	1	2	3	0	0	0	2	0	0	0
2	2	13	1	1	3	3	3	7	0	0	0	3	0	0	0	0	0	0	0	0	1	0	0	0	0	0	0	0	4	2	0	1	1	1	1	1	0	0	1	1	1	1	1	1	1	1	1	1	1
2	1	12	1	2	0	0	1	4	2	1	0	3	0	0	0	3	0	0	0	1	0	0	0	3	0	0	0	0	13	2	0	2	1	1	1	0	2	2	1	0	3	1	0	0	1	1	1	0	0
2	1	12	1	2	3	3	1	7	0	1	0	1	0	0	0	0	0	0	1	1	0	0	0	0	0	0	0	0	4	0	0	0	3	1	1	0	3	1	1	0	2	1	0	1	2	0	1	0	0
2	1	13	1	1	2	2	1	3	0	0	0	3	0	0	0	1	2	1	0	1	1	0	0	1	1	1	0	0	12	1	1	0	3	0	1	3	3	1	1	3	3	0	0	0	2	0	0	1	1
2	1	11	2	2	2	2	1	5	1	0	0	3	0	0	0	0	0	0	1	2	1	0	0	3	0	1	0	1	13	2	2	2	1	2	2	2	2	1	2	2	2	1	2	1	2	1	1	2	2
2	2	13	2	2	1	1	1	4	0	1	1	1	0	1	1	1	0	1	2	1	1	0	0	2	0	1	0	0	14	3	3	3	0	1	3	2	1	1	1	1	1	1	2	1	1	1	1	1	1
2	1	12	2	2	1	2	1	4	0	0	0	1	0	0	0	1	0	0	0	1	0	0	0	1	0	0	0	0	4	0	1	0	3	0	0	0	0	3	2	0	3	2	3	0	3	0	0	3	0
2	2	12	2	2	3	3	1	7	0	0	0	3	1	0	0	1	0	0	1	3	0	0	0	3	0	0	0	0	12	0	1	0	2	0	0	0	3	0	1	0	3	2	0	0	3	2	0	0	0
2	1	12	1	2	2	2	1	4	1	0	1	0	0	0	0	0	0	0	1	0	0	0	0	0	0	0	0	0	3	0	0	3	2	0	0	3	3	0	0	3	3	0	0	3	3	0	0	0	0
2	1	13	1	1	2	2	1	5	1	1	0	3	0	0	0	3	0	0	0	3	0	0	0	3	0	0	0	0	14	1	0	2	3	0	1	1	2	0	2	3	0	1	0	0	3	1	0	0	1
2	1	12	1	2	2	1	1	6	0	2	3	2	1	1	0	0	0	0	1	0	0	1	0	0	1	1	0	0	13	1	2	2	1	0	2	3	3	0	0	1	3	1	1	3	3	1	0	0	0
2	1	13	2	1	4	4	1	6	0	1	0	1	2	0	0	0	0	1	1	0	0	0	1	0	2	0	1	1	10	1	0	3	3	1	1	0	2	2	2	0	2	2	3	3	2	3	2	3	2
2	2	13	2	2	2	2	1	3	1	0	1	1	0	0	0	0	0	0	0	1	0	0	0	1	0	0	0	0	5	0	0	1	2	0	1	0	2	2	1	2	1.95169	1	1	0	2	0	0	1	1
2	1	13	2	1	1	1	1	4	1	1	0	3	0	0	0	1	0	0	0	3	0	0	0	1	0	0	0	0	10	1	1	1	2	1	1	1	2	1	1	1	2	1	1	1	2	1	1	1	1
2	1	13	2	1	0	0	1	5	1	0	1	3	0	0	0	2	0	0	0	2	1	0	0	3	0	0	0	0	13	0	1	3	3	0	0	2	3	3	2	2	2	0	0	0	0	3	0	0	0
2	2	12	1	2	3	3	1	7	0	1	1	2	0	0	0	3	0	1	0	0	0	0	0	3	0	0	0	0	11	2	1	2	1	0	2	1	1	1	2	0	1	1	2	1	1	1	2	1	1
2	1	13	2	1	1	1	2	5	0	0	0	2	0	0	0	1	0	0	0	1	1	0	0	1	0	0	0	0	6	1	0	3	3	0	0	0	3	0	0	0	3	0	0	0	0	3	0	1	0
2	2	13	1	2	2	2	1	5	0	1	0	2	1	0	0	1	0	0	0	1	0	1	0	0	1	0	0	0	8	1	1	0	1	1	1	1	0	1	0	1	0	1	1	1	1	2	2	1	0
2	1	13	2	2	2	3	1	7	0	0	0	3	0	0	0	3	0	0	0	3	0	0	0	3	0	0	0	0	12	0	0	1	2	0	0	2	1	0	3	2	2	1	0	3	2	2	2	0	0
2	1	12	1	2	3	3	1	7	0	0	0	1	1	0	0	0	0	0	1	0	1	1	0	0	0	1	0	1	7	2	0	1	1	1	1	1	0	0	2	1	1	2	2	1	1	1	2	2	1
2	1	12	1	2	2	0	1	7	1	0	0	0	1	0	0	0	1	2	1	0	2	0	2	2	1	1	0	1	15	0	0	0	2	1	2	0	1	0	1	3	0	3	1	2	0	1	1	0	0
2	1	12	2	2	1	1	1	7	1	0	0	3	0	0	0	3	0	0	0	3	0	0	0	3	0	0	0	0	13	3	0	3	3	0	3	0	3	0	1	0	3	0	3	0	3	0	3	3	0
2	2	13	2	2	1	1	1	3	0	0	0	3	0	0	0	3	0	0	0	3	0	0	0	3	0	0	0	0	12	2	1	0	0	2	3	1	3	2	2	1	2	3	3	0	1	1	2	0	1
2	2	13	2	2	1	1	1	6	1	1	1	3	0	0	0	3	0	0	0	3	0	0	0	3	0	0	0	0	15	1	1	2	1	1	3	1	3	2	0	1	2	0	2	1	3	0	1	3	2
2	2	12	2	1	1	1	1	4	1	0	0	1	0	0	0	1	1	1	0	2	0	1	0	2	1	0	0	0	11	2	0	1	3	1	2	1	2	1	0	1	3	0	1	0	2	2	2	0	0
2	1	13	1	2	2	2	1	7	1	0	0	3	1	1	0	0	0	0	0	0	3	0	0	0	0	0	0	0	9	1	1	0	3	1	1	1	2	1	0	1	0	3	2	1	2	1	1	1	1
2	1	13	2	2	1	1	1	6	0	0	0	3	0	0	0	3	0	0	0	3	0	0	0	3	2	0	0	0	14	0	1	2	3	0	1	0	3	1	0	0	3	3	3	1	1	1	0	0	0
2	1	12	2	2	2	1	1	5	0	0	0	3	0	0	0	3	0	0	0	0	0	0	0	0	0	0	0	0	6	1	1	3	3	1	0.95923	0	1	1	1	1	3	1	0	1	0	1	0	2	1
2	1	12	2	1	1	1	1	3	0	0	0	3	0	0	0	1	0	0	0	1	0	0	0	0	2	1	0	0	8	0	1	0	2	0	0	1	2	3	3	1	1	1	1	1	3	0	0	1	1
2	1	13	2	2	1	1	1	2	1	0	0	3	0	0	1	1	0	0	0	1	0	0	0	1	1	0	0	0	9	1	0	1	2	1	2	1	1	0	1	1	3	1	1	1	1	1	1	1	0
2	1	12	1	1	3	2	1	7	1	2	0	0	0	0	0	0	0	0	0	0	0	0	0	0	1	0	0	0	4	0	0	0	3	0	1	0	3	2	1	0	2	0	2	1	3	1	2	0	0
2	2	14	2	2	1	0	1	3	1	0	1	2	0	0	0	2	0	0	0	2	0	0	0	2	1	0	0	0	11	1	1	1	2	1	1	1	1	0	2	2	2	0	0	1	0	1	1	1	1
2	2	13	2	2	3	2	1	0	0	0	0	1	0	0	0	3	0	0	0	3	0	0	0	3	1	0	0	0	11	1	0	1	1.52137	1	1	1	1	0	0	1	1	2	1	1	1	2	2	1	0
2	1	14	2	2	1	1	2	2	0	0	0	3	0	0	0	3	0	0	0	0	0	0	0	0	0	0	0	0	6	0	0	0	3	0	0	0	3	1	0	0	2	0	1	0	2	3	3	0.95844	0.425843
2	1	13	2	2	1	1	1	4	1	0	0	3	0	0	0	3	0	0	2	1	0	0	0	3	0	0	0	0	13	0	1	0	2	0	1	0	0	0	0	0	0	0	2	2	2	3	3	2	1
2	2	12	2	2	2	0	1	3	0	1	1	1	0	0	0	0	0	1	2	1	0	0	0	0	0	0	0	0	7	1	1	2	1	3	2	1	2	1	0	0	2	0	0	0	0	0	0	0	0
2	2	13	2	2	1	1	1	5	0	1	0	3	0	0	0	3	0	0	0	3	0	0	0	3	0	0	0	0	13	1	1	1	2	1	1	1	2	1	1	1	2	1	1	1	2	1	1	1	1
2	1	12	2	2	1	2	1	0	1	0	0	2	2	1	1	1	0	0	0	0	1	0	0	1	1	1	0	1	13	0	0	0	3	1	1	0	3	1	1	0	2	1	0	1	2	0	1	0	0
2	2	12	1	2	2	2	2	7	0	0	1	3	1	1	1	0	0	1	0	0	0	1	0	3	0	0	0	0	12	3	0	3	2	3	0	1	2	3	3	0	2	0	3	3	2	3	3	3	3
2	2	11	2	2	2	1	1	3	0	0	0	3	1	0	1	1	0	0	0	0	0	0	0	3	0	0	0	0	9	1	1	1	0	0	0	3	0	3	1	1	1	2	2	0	2	1	1	2	2
2	1	13	1	2	1	2	1	2	0	0	0	1	0	0	0	0	0	0	0	0	0	0	0	0	1	0	0	0	2	0	0	0	1	0	0	3	3	0	0	2	3	0	0	3	1	1	0	0	0
2	1	12	1	2	3	2	1	6	0	0	0	3	0	0	0	3	0	0	0	3	0	0	0	3	0	0	0	0	12	0	0	1	1	2	2	2	1	1	2	2	3	1	1	1	2	2	2	2	2
2	2	13	1	2	2	2	1	4	0	0	0	3	0	0	1	1	0	0	0	3	0	0	1	3	0	0	0	1	13	0	1	2	0	3	3	1	0	3	3	0	2	1	0	0	3	1	1	2	3
2	2	12	1	2	0	0	1	7	1	0	1	0	0	0	0	0	0	0	0	1	0	0	0	2	0	0	0	0	5	2	2	2	1	1	2	1	0	0	0	2	2	1	3	2	2	0	2	0	1
2	1	13	2	2	1	1	1	7	0	0	0	0	0	0	1	1	1	0	3	1	0	0	0	1	1	0	0	0	9	1	0	1	3	0	1	0	1	1	2	1	1	1	2	0	1	0	1	0	0
2	2	12	2	1	1	1	1	4	0	1	0	2	0	0	1	0	0	0	0	2	0	0	0	1	0	0	0	0	7	1	1	0	2	1	1	0	3	0	0	1	1	0	0	0	2	2	2	0	0
2	2	12	2	2	4	3	1	0	0	0	0	0	0	0	0	0	0	0	0	0	0	0	0	0	0	0	0	0	0	2	1	1	2	0	2	0	1	0	0	1	2	0	1	0	1	0	2	0	0
2	1	13	2	2	1	2	1	2	0	0	1	0	2	1	0	3	0	0	0	0	2	0	0	0	0	2	1	0	11	0	0	1	2	0	0	2	1	0	3	2	2	1	0	3	2	2	2	0	0
2	1	13	2	2	1	1	1	6	0	0	0	1	2	0	0	0	0	0	0	1	0	0	0	0	2	0	0	0	6	0	0	3	3	3	3	3	0	3	0	3	0	0	3	3	0	3	3	3	3
2	2	12	1	2	2	2	1	7	0	0	1	0	3	0	0	0	0	0	0	0	0	0	0	0	1	1	1	1	7	2	0	3	0	3	3	3	2	3	0	0	2	1	2	0	2	1	2	1	3
2	2	12	1	2	2	2	1	7	0	0	0	0	0	0	0	0	0	0	0	0	0	0	0	0	0	0	0	0	0	0	0	0	2	0	0	2	3	0	2	1	2	1	1	0	1	1	1	0	0
2	1	14	1	2	2	2	1	6	0	1	0	1	0	1	0	3	0	0	0	2	0	0	1	1	1	1	0	0	12	1	1	0	3	2	2	1	3	1	0	0	2	3	0	0	2	1	1	1	1
2	2	13	2	2	1	1	1	7	0	0	0	3	0	0	0	0	0	0	0	0	0	0	0	3	0	0	0	0	6	1	0	0	3	0	0	0	3	0	0	0	2	2	1	0	3	1	2	2	0
2	1	12	2	2	2	2	1	7	0	1	0	3	0	0	0	0	0	0	0	0	0	0	0	0	0	0	1	0	4	1	1	0	2	1	1	1	2	0	1	1	0	2	1	1	2	0	0	0	0.183921
2	1	12	2	1	1	1	1	6	0	0	0	3	0	0	1	0	0	0	0	0	0	0	0	0	2	0	0	0	6	0	1	0	1	1	0	1	3	1	1	1	1	0	1	0	1	1	2	0	0
2	2	12	2	2	3	2	1	0	0	1	0	1	0	0	0	0	0	0	2	0	1	0	0	0	0	0	0	0	5	1	1	1	1	0	1	1	1	1	1	2	1	0	1	0	1	1	1	0	1
2	2	13	2	2	1	2	1	3	1	1	0	1	0	0	0	0	1	1	1	1	1	0	1	2	0	0	1	0	11	0	1	0	3	0	0	0	0	3	2	0	3	2	3	0	3	0	0	3	0
2	1	13	2	2	2	2	1	5	1	0	0	2	0	0	1	0	0	0	0	2	1	0	0	0	0	0	0	0	7	0	0	1	3	1	1	1	2	0	1	0	0	0	0	0	0	3	3	3	0
2	2	12	2	2	3	3	1	7	1	1	1	1	0	1	0	0	1	1	2	0	0	1	0	0	2	0	0	0	12	1	2	0	2	0	1	0	1	1	2	2	2	1	1	0	2	2	2	0	0
2	1	13	2	2	2	1	1	3	0	0	0	0	3	0	0	0	0	0	0	0	0	0	3	1	1	0	0	0	8	1	1	1	2	1	0	0	0	0	0	3	0	2	0	2	2	1	0	1	0
2	2	12	2	2	0	0	1	0	0	0	0	3	1	0	0	0	0	0	1	1	1	0	0	1	0	0	0	1	9	1	1	2	1	1	1	2	3	1	1	0	2	1	1	0	2	1	1	1	0
2	2	12	1	2	2	1	1	2	0	1	0	3	0	0	0	1	0	0	0	1	1	0	0	0	1	1	1	0	9	1	1	1	3	0	3	0	3	1	0	2	0	0	0	0	2	3	2	1	1
2	1	13	2	1	1	1	1	4	0	0	0	0	0	0	0	0	0	0	0	0	0	0	0	3	1	0	0	0	4	2	2	2	3	2	2	0	3	0	0	1	0	0	0	0	3	0	0	0	0
2	1	12	2	2	3	1	1	5	0	0	0	1	0	0	0	0	0	0	0	0	0	0	0	0	0	0	0	0	1	0	1	2	1	1	1	1	0	1	1	1	2	1	1	1	2	0	0	0	1
2	2	13	1	2	4	2	1	7	0	0	0	0	0	0	0	0	0	0	0	0	0	0	0	0	1	0	0	0	1	0	1	3	2	0	3	3	0	3	2	1	3	0	3	3	3	1	3	3	0
2	1	12	2	2	2	2	1	4	1	3	1	0	0	0	0	0	0	1	0	1	0	0	0	2	1	1	1	0	11	1	1	1	2	1	1	1	2	1	1	1	2	1	1	1	2	1	1	1	1
2	1	13	2	2	2	1	1	2	1	0	0	0	0	0	0	0	0	0	0	0	0	0	0	1	1	0	0	0	3	1	0	0	2	1	0	1	2	0	1	0	2	0	3	0	0	1	2	3	1
2	1	13	2	1	1	1	1	4	0	0	0	3	0	1	0	1	0	0	0	2	0	0	0	2	0	0	0	0	9	0	0	0	3	0	0	0	3	1	0	0	2	0	1	0	2	3	3	0	0
2	1	12	2	2	3	2	1	7	0	0	3	3	0	1	0	0	1	1	1	0	3	0	0	1	1	0	0	0	15	2	0	1	2	1	0	0	1	0	0	3	2	2	0	0	2	1	1	0	0
2	2	13	2	2	2	2	1	7	1	0	0	2	0	0	0	2	0	1	1	2	0	0	0	1	1	0	0	0	11	2	1	1	2	1	2	0	2	0	0	0	1	0	0	0	1	1	1	1	0
2	1	13	2	1	1	1	1	7	0	0	0	3	0	0	0	3	0	0	0	0	0	0	0	0	0	0	0	0	6	0	1	0	1	1	0	1	3	1	0	1	1	1	0	0	2	0	1	1	1
2	2	13	2	2	2	1	1	3	1	0	0	3	0	0	0	0	0	0	0	0	2	1	1	0	1	1	1	0	10	0	0	0	3	0	0	3	0	0	1	1	3	1	0	1	3	0	0	0	0
2	1	12	2	2	2	2	1	4	0	1	0	2	1	1	0	0	0	0	1	1	0	0	0	0	0	2	0	0	9	3	0	3	0	3	3	3	3	2	3	3	3	0	3	3	3	3	3	3	3
2	2	12	1	2	3	4	2	7	0	0	0	1	0	0	0	3	0	0	0	0	0	0	0	0	1	0	0	0	5	0	0	0	3	2	3	2	0	2	1	1	3	0	2	2	3	2	3	3	2
2	2	13	2	2	1	1	1	3	0	1	0	0	0	0	0	0	0	0	2	0	0	0	0	0	2	0	0	0	5	0	1	2	3	0	0	0	2	0	1	1	3	2	1	1	3	3	1	1	1
2	1	12	2	2	4	4	1	7	0	0	1	2	0	0	0	0	0	0	0	0	0	0	0	0	0	0	0	0	3	1	2	1	0	1	2	2	0	1	1	2	0	1	1	1	0	0	1	1	1
2	1	12	2	2	1	2	1	2	0	0	0	2	0	0	0	0	0	0	0	0	3	0	0	2	0	0	0	0	7	2	1	2	2	0	0	0	1	0	0	1	3	0	0	0	1	2	1	0	1
2	1	13	2	2	1	2	1	7	0	1	0	2	1	0	1	1	0	0	0	0	0	0	0	0	0	0	0	0	6	0	0	1	2	1	1	1	2	1	1	1	1	0	0	2	3	2	0	0	0
2	2	12	2	1	1	2	1	7	1	0	0	0	0	0	1	0	0	0	1	0	0	0	0	0	0	0	0	0	3	3	1	3	3	1	3	3	3	0	1	1	3	2	3	1	2	3	3	1	1
2	2	12	2	2	1	1	1	2	0	0	0	3	1	0	0	0	1	0	0	0	0	0	0	2	3	1	0	0	11	1	1	1	3	0	3	0	3	1	0	2	0	0	0	0	2	3	2	1	1
2	1	12	2	2	2	1	1	3	0	0	0	3	0	0	0	3	0	0	0	3	0	0	0	3	0	0	0	0	12	0	3	0	3	0	0	0	3	0	3	3	3	0	0	0	2	3	0	0	0
2	2	13	1	1	3	3	1	7	0	0	0	0	0	0	0	0	0	0	0	0	0	0	0	0	0	0	0	0	0	0	1	2	1	2	0	1	2	2	2	0	3	0	0	1	0	1	1	0	1
2	2	12	1	2	2	2	1	5	1	0	0	0	0	0	0	0	0	0	0	0	0	0	1	0	2	1	1	0	5	1	0	1	1	1	2	1	0	1	1	0	2	0	0	0	3	2	2	1	1
2	0	12	1	2	2	2	1	7	0	0	0	2	3	0	1	3	0	0	0	0	0	0	0	3	0	0	0	0	12	1	0	1	2	0	1	1	1	0	1	1	3	1	1	0	2	1	0	2	1
2	2	12	2	2	2	2	1	3	0	1	0	1	0	0	0	0	0	0	0	0	0	0	0	0	0	0	0	0	2	0	0	0	3	0	0	0	3	0	1	2	3	0	0	3	3	0	0	0	0
2	1	13	2	2	1	1	1	3	0	1	1	0	0	1	0	0	1	1	1	1	1	0	0	1	1	1	0	0	11	1	1	2	1	1	1	2	1	1	0	1	1	1	0	0	3	0	0	0	0
2	2	12	2	1	2	2	1	7	1	1	0	0	0	0	0	1	0	3	0	0	0	0	0	3	0	0	0	0	9	0	0	0	1.94939	1	2	0	3	0	2	0	1	0	2	0	0	2	2	0	0
2	1	12	2	2	2	2	1	4	1	2	0	1	0	0	0	1	0	0	0	0	0	0	0	3	2	0	0	0	10	1	1	0	2	0	0	0	1	1	1	1	1	2	1	0	2	1	1	0	0
2	2	11	1	2	3	2	1	6	1	0	0	3	0	0	0	1	0	0	1	2	0	0	1	1	0	0	0	0	10	1	2	2	2	1	1	1	1	0	1	0	1	2	0	0	1	0	0	0	0
2	2	12	2	0	2	1	1	5	0	0	0	0	0	0	0	0	0	0	0	0	0	0	0	0	0	0	0	0	0	0	1	0	3	0	0	0	3	1	1	2	0	1	2	2	1	0	3	1	2
2	1	12	2	2	1	1	1	5	1	1	0	2	0	0	1	1	0	1	0	1	2	0	1	0	1	0	1	0	12	2	0	0	3	0	0	0	3	0	0	0	1	0	1	0	0	2	1	0	3
2	2	13	2	2	0	0	1	0	1	0	3	2	1	1	0	3	0	0	1	0	0	0	0	0	0	0	0	0	12	1	1	0	3	3	3	0	2	0.679555	0	0	1	3	0	0	3	3	1	0	0
2	1	13	2	2	1	1	1	4	0	0	0	0	1	0	0	0	0	0	0	0	0	0	0	0	1	0	0	0	2	0	1	2	3	0	0	0	2	0	1	1	3	2	1	1	3	3	1	1	1
2	2	13	1	2	2	2	1	7	0	1	1	2	1	0	0	1	0	0	0	0	0	0	0	0	1	0	0	0	7	0	0	1	2	1	1	1	2	1	1	1	1	0	0	2	3	2	0	0	0
2	1	13	2	2	2	2	1	7	0	0	1	0	0	0	0	0	0	0	1	3	0	0	1	0	1	0	0	0	7	1	2	1	1	1	2	1	1	2	0	0	1	1	1	1	3	1	1	1	1
2	1	13	1	2	2	2	1	3	0	1	0	1	0	0	0	3	0	0	1	1	0	1	0	0	1	0	0	0	9	3	1	2	0	3	1	1	0	0	1	2	1	1	2	1	0	1	2	0	0
2	1	12	2	2	3	3	4	3	0	1	0	3	2	0	1	0	0	0	3	0	1	3	0	0	0	0	0	0	14	2	0	1	2	2	1	2	2	1	0	3	1	0	0	0	1	1	0	0	1
2	2	13	2	2	1	1	1	6	0	1	1	1	1	0	0	0	0	0	1	0	1	0	0	0	1	1	0	0	8	1	0	1	2	0	1	1	1	0	1	1	3	1	1	0	2	1	0	2	1
2	2	12	2	2	3	2	1	0	1	1	2	2	0	1	0	0	0	1	1	1	0	0	0	0	1	1	0	0	12	2	0	0	3	3	1	0	3	3	1	1	3	3	0	0	3	3	0	0	0
2	1	13	1	2	1	1	1	0	0	0	0	2	1	0	0	1	0	1	2	1	0	0	0	1	0	0	0	0	9	0	1	3	3	0	0.940456	2	3	3	2	2	2	0	0	0	0	3	0	0	0
2	1	13	1	2	2	2	1	5	0	0	0	1	1	0	0	3	0	0	0	1	1	0	0	0	0	0	0	0	7	0	3	0	3	0	0	0	3	0	3	3	3	0	0	0	2	3	0	0	0
2	2	12	2	2	1	1	1	4	0	0	0	2	0	0	0	2	0	0	0	3	0	0	1	2	1	0	1	1	12	2	2	2	3	2	2	0	3	0	0	1	0	0	0	0	3	0	0	0	0
2	1	12	2	2	2	2	1	6	0	1	0	3	0	1	2	0	0	0	3	1	0	0	0	0	0	0	0	0	11	0	0	3	1	0	0	2	3	0	0	0	3	0	3	1	2	0	0	0	1
2	1	12	1	2	4	4	1	7	0	0	0	0	0	0	0	0	0	0	0	0	0	0	0	0	0	0	0	0	0	2	2	0	0	0	1	1	0	0	2	1	1	1	3	1	1	0	1	1	0
2	2	12	1	2	4	4	1	7	0	0	0	3	0	0	0	0	0	0	0	0	0	0	0	0	0	0	0	0	3	1	3	1	3	0	0	0	0	1	1	0	1	1	2	0	2	0	1	0	0
2	2	13	2	2	2	2	1	3	1	0	1	0	0	0	0	1	0	1	0	1	0	0	0	1	1	0	0	0	7	1	2	2	0	0	2	0	3	0	0	2	2	0	0	0	1	0	2	0	0
2	2	12	2	2	1	1	1	7	0	0	0	2	1	0	0	3	0	0	0	3	0	0	0	3	3	0	0	0	15	1	1	1	2	1	1	2	2	0	0	3	0	1	0	0	0	3	2	0	0
2	1	12	2	2	1	1	1	4	0	1	0	0	0	0	0	3	0	0	0	0	0	0	0	3	2	0	0	0	9	0	1	2	0	3	3	1	0	3	3	0	2	1	0	0	3	1	1	2	3
2	2	13	2	2	3	3	1	0	0	0	0	3	0	0	0	1	0	0	0	1	0	0	0	2	0	0	0	0	7	2	0	1	0	0	2	2	0	3	2	1	0	3	3	2	0	3	3	2	1
2	1	11	2	1	1	2	1	7	0	0	0	2	1	1	1	2	0	1	0	1	0	1	2	0	0	0	0	0	12	1	1	2	2	3	1	0	2	3	3	3	2	1	2	2	2	2	1	1	0
2	2	12	2	1	2	1	1	7	1	0	1	1	0	0	0	0	0	0	1	0	0	0	0	0	0	0	0	0	4	0	1	1	2	0	0	0	1	0	2	2	1	0	3	3	2	1	1	1	0
2	2	13	2	2	2	2	1	4	1	0	0	0	0	0	0	0	0	1	0	3	0	0	0	1	1	0	0	0	7	2	0	2	3	1	2	1	2	0	0	0	3	1	0	0	2	1	1	0	0
2	1	13	2	1	1	1	1	2	0	1	0	3	0	0	1	3	0	0	0	2	0	1	0	3	1	0	0	0	15	0	1	0	3	0	0	0	3	0	0	0	3	3	0	0	3	0	0	0	0
2	1	13	1	2	2	2	1	0	0	0	0	0	0	1	0	1	0	1	0	1	1	1	0	0	0	0	0	0	6	2	1	3	3	2	3	3	3	3	2	1	2	2	3	3	3	3	3	3	1
2	1	13	2	2	1	1	1	4	1	0	1	1	1	0	0	3	1	0	0	2	0	0	1	2	0	0	1	1	14	2	1	0	0	2	3	1	3	2	2	1	2	3	3	0	1	1	2	0	1
2	1	12	1	2	3	1	1	7	0	0	0	3	0	0	0	3	0	0	0	3	0	0	0	3	0	0	0	0	12	2	0	1	0	0	2	2	0	3	2	1	0	3	3	2	0	3	3	2	1
2	1	14	2	2	1	1	1	4	1	0	0	0	1	1	1	2	0	0	1	0	0	0	1	0	0	0	0	0	8	2	1	2	0	0	3	1	0	2	2	2	2	1	2	2	2	2	3	1	0
2	2	12	1	2	2	2	1	4	0	1	0	0	0	0	0	0	0	0	0	0	0	0	0	0	0	0	0	0	1	2	1	0	1	1	2	1	1	0	3	1	2	1	3	1	1	3	2	2	0
2	1	12	1	2	4	3	1	7	0	0	0	3	0	0	0	3	0	0	0	3	0	0	0	3	0	0	0	0	12	2	1	1	1	1	1	1	0	1	0	2	0	1	2	1	0	2	1	0	1
2	1	12	2	2	1	1	1	3	0	0	0	1	1	1	1	2	0	1	0	0	0	0	0	0	0	2	1	0	9	3	0	3	0	3	3	3	3	2	3	3	3	0	3	3	3	3	3	3	3
2	2	12	1	2	4	4	1	7	0	0	1	0	0	0	1	0	0	1	0	0	1	1	2	0	0	0	1	0	7	2	2	1.69463	2	0	2	0	0	0	1	2	2	3	3	3	1	3	2	3	0
2	1	13	2	2	1	1	1	2	1	0	0	2	1	0	1	1	0	0	0	2	1	0	0	2	0	1	0	0	12	1	1	1	0	0	0	3	0	3	1	1	1	2	2	0	2	1	1	2	2
2	1	12	1	2	3	3	1	7	1	0	0	0	0	0	1	1	0	0	0	1	1	0	0	1	1	0	0	0	7	3	3	3	0	1	3	3	0	3	3	3	3	0	3	3	0	3	3	3	3
2	1	12	2	2	0	0	4	3	0	0	0	0	0	0	0	0	0	1	0	2	3	1	0	3	0	0	0	0	10	2	1	2	3	1	1	1	2	2	2	0	2	1	2	1	2	3	2	1	1
2	2	12	1	1	0	0	1	2	0	1	0	3	1	0	2	0	0	0	0	0	0	0	0	0	0	0	0	0	7	0	0	1	3	0	1	0	2	0	0	2	3	2	1	3	2	1	1	1	0
2	1	13	2	2	1	1	1	2	0	1	1	2	0	0	0	3	0	1	0	1	1	0	0	1	1	0	1	1	13	2	1	0	0	0	0	3	1	0	3	1	2	3	1	3	2	0	0	0	0
2	1	12	2	2	2	2	1	7	0	0	0	3	0	0	0	3	0	0	0	3	0	0	0	3	0	0	0	0	12	1	0	1	1	1	1	0	1	0	1	1	1	1	3	1	2	2	1	1	1
2	1	12	2	1	1	2	1	6	0	0	0	3	0	0	0	3	0	0	0	3	0	0	0	3	0	0	0	0	12	1	0	0	1	2	2	2	0	0	0	1	0	3	1	1	2	1	3	0	0
2	2	12	2	2	1	1	1	7	0	3	0	3	0	0	0	0	0	0	0	0	0	1	0	0	2	0	0	0	9	0	1	1	2	1	0	2	1	1	0	0	1	1	1	1	1	2	1	1	0
2	2	13	2	1	3	2	1	7	0	0	0	3	0	0	1	0	0	0	0	0	0	0	0	0	0	1	0	0	5	1	0	0	2	2	1	1	0	0	1	0	2	0	1	1	1	1	1	1	0
2	2	13	2	2	1	2	1	1	0	0	0	0	0	0	0	0	0	0	0	0	0	0	0	0	0	0	0	0	0	1	0	1	3	1	1	2	0	1	1	1	1	1	1	0	1	2	1	2	1
2	1	13	2	2	2	2	1	6	0	0	0	0	0	0	0	3	0	0	0	3	0	0	0	3	0	0	0	0	9	2	2	2	3	3	0	0	3	0	0	0	3	0	0	0	3	0	0	0	0
2	1	13	1	1	2	1	1	4	0	0	0	0	0	1	0	1	0	0	0	1	0	0	0	0	0	1	0	0	4	1	0	0	3	1	1	0	3	0	1	2	0	0	1	1	0	1	0	0	1
2	2	12	1	2	3	2	1	3	0	1	0	0	0	1	0	0	0	1	0	2	0	0	2	2	0	0	0	0	9	0	0	2	2	0	0	2	3	0	2	1	3	0	0	1	2	0	0	0	1
2	1	13	2	2	1	1	1	4	3	1	0	3	0	0	1	0	0	0	3	0	0	0	0	0	0	0	0	1	12	2	1	2	3	1	1	2	2	3	1	2	3	1	3	0	1	1	1	1	2
2	1	13	2	2	1	3	1	2	1	0	0	3	0	0	0	0	0	0	3	3	0	0	0	0	0	0	0	0	10	1	0	1	2	0	1	1	1	0	1	1	3	1	1	0	2	1	0	2	1
2	1	13	1	2	2	2	1	6	0	0	0	0	0	0	0	0	0	0	3	0	1	1	0	0	1	1	0	0	7	0	0	1	3	0	0	1	0	0	0	2	1	1	2	1	2	0	3	1	0
2	2	12	1	2	4	2	1	6	1	0	0	0	1	0	0	0	0	0	0	0	0	0	0	0	0	0	0	0	2	1	0	1	0	1	1	1	1	1	2	1	1	1	1	1	1	1	1	0	0
2	1	13	1	2	3	4	1	7	0	2	0	0	0	0	0	0	0	0	0	0	1	0	0	0	0	0	0	0	3	2	2	0	0	0	1	1	0	0	2	1	1	1	3	1	1	0	1	1	0
2	2	12	2	2	2	2	1	7	0	0	0	3	0	0	0	1	0	0	0	0	2	0	0	0	0	0	0	0	6	1	3	0	3	3	0	1	0	0	0	0	3	0	0	0	3	0	0	0	0
2	2	12	2	2	1	1	1	7	0	0	0	0	0	0	0	0	0	0	0	0	0	0	0	0	0	0	0	0	0	3	1	0	2	1	2	2	0	1	2	1	2	1	2	2	2	2	3	3	0
2	1	12	2	2	2	1	1	3	0	0	0	3	0	0	0	3	0	0	0	1	0	0	0	1	0	0	0	0	8	0	0	2	2	2	1	1	1	0	3	3	1	0	3	3	1	0	3	3	1
2	2	12	1	2	1	1	1	4	1	0	0	3	0	0	0	0	0	0	0	0	0	0	0	0	0	0	0	0	4	0	1	0	3	0	0	0	0	3	2	0	3	2	3	0	3	0	0	3	0
2	1	12	2	2	2	2	1	6	0	1	0	0	2	0	0	3	0	0	1	2	0	0	0	0	1	1	1	0	11	0	1	1	2	0	0	0	1	0	2	2	1	0	3	3	2	1	1	1	0
2	2	12	1	2	0	0	1	4	1	0	0	2	0	0	0	1	1	1	0	1	1	1	0	0	1	0	0	0	10	0	0	0	0	0	0	3	1	0	0	0	3	1	0	0	3	0	3	3	2
2	1	13	1	2	2	3	1	6	0	0	0	1	0	0	0	1	0	0	0	1	0	0	0	1	0	0	0	0	4	1	3	1	3	0	0	0	0	1	1	0	1	1	2	0	2	0	1	0	0
2	1	12	1	1	4	3	1	7	0	1	0	3	0	0	0	3	0	0	0	0	0	0	0	3	0	0	0	0	10	0	0	1	2	0	1	0	3	0	0	0	3	3	0	1	1	1	2	1	0
2	2	12	1	1	1	2	1	3	0	0	0	0	0	0	0	0	0	0	2	1	3	0	0	0	0	0	0	0	6	1	0	0	2	0	0	0	0	2	1	2	3	0	0	2	3	0	0	0	0
2	1	13	1	2	4	2	1	7	1	0	0	0	1	0	0	0	0	0	0	0	0	0	0	0	1	0	0	0	3	2	1	3	2	1	2	1	3	0	2	1	2	1	3	2	2	2	2	2	1
2	1	12	1	2	4	3	1	7	1	1	1	3	0	0	0	0	0	0	0	0	1	0	0	0	0	0	0	0	7	3	0	3	3	3	3	1	2	1	0	0	2	1	0	0	2	0	3	1	1
2	2	12	1	2	3	3	1	7	0	0	0	0	0	0	0	3	0	0	0	0	0	0	0	0	3	3	0	0	9	2	2	2	1	1	2	1	0	0	0	2	2	1	3	2	2	0	2	0	1
2	1	12	1	2	3	3	1	0	1	0	0	1	0	1	0	1	0	0	0	1	0	0	0	1	0	0	0	0	6	0	1	1	1	1	1	1	1	1	1	1	3	2	1	1	1	2	1	1	0
2	1	14	2	2	3	3	1	7	0	0	0	3	0	0	0	3	0	0	0	3	0	0	0	3	0	0	0	0	12	1	0	1	2	0	1	0	2	1	1	0	2	1	1	1	3	1	1	1	1
2	2	12	1	2	1	1	1	4	0	1	0	2	0	0	0	1	0	0	0	1	0	0	0	0	1	0	0	0	6	0	0	3	0	0	0	0	0	3	3	0	3	3	0	0	3	0	0	0	0
2	1	13	2	2	1	1	1	7	0	0	0	0	0	0	0	0	0	0	0	0	0	0	0	0	2	0	0	0	2	0	0	0	2	3	2	0	0	0	1	3	1	1	2	0	0	0	2	0	0
2	2	12	1	2	2	2	1	0	1	0	1	1	1	1	0	1	0	0	1	1	1	0	0	2	1	1	0	0	13	1	1	1	3	0	0	0	2	1	1	1	3	0	0	0	2	1	0	0	0
2	1	13	2	2	2	1	1	6	0	0	0	0	0	0	0	0	0	0	0	0	0	0	0	0	0	0	0	0	0	0	0	1	3	0	0	0	1	1	0	1	3	0	1	1	2	1	1	1	0
2	2	13	1	2	2	2	1	7	0	0	0	0	0	0	0	0	0	0	0	0	0	0	0	0	1	1	0	0	2	2	0	3	3	1	3	2	3	3	0	0	3	2	3	3	0	3	3	3	3
2	2	13	1	2	2	2	1	6	0	0	0	0	0	0	0	0	0	0	0	0	0	0	0	0	0	0	0	0	0	1	0	0	3	2	1	0	2	0	3	3	2	2	0	2	3	2	0	0	0
2	1	13	2	2	1	1	1	4	0	1	0	2	1	0	0	1	0	0	0	0	0	0	0	0	2	0	0	0	7	1	3	3	3	1	1	1	2	0	3	1	2	3	2	1	2	3	3	1	0
2	1	12	1	2	1	2	1	7	1	0	0	3	0	0	0	0	0	0	3	3	0	0	0	0	0	0	0	0	10	1	2	2	1	0	2	3	3	0	0	1	3	1	1	3	3	1	0	0	0
2	2	12	1	2	3	3	1	7	0	0	0	3	0	0	0	3	0	0	0	3	0	0	0	3	0	0	0	0	12	1	1	1	2	1	1	1	3	1	1	2	3	0	1.00921	1	2	0	1	1	1
2	2	13	2	2	4	2	1	0	0	0	0	0	0	0	0	0	0	0	0	1	0	0	0	0	0	0	0	0	1	0	0	0	3	0	1	1	0	1	0	3	2	2	3	1	3	0	3	0	0
2	2	13	2	2	1	1	1	4	0	0	0	3	0	0	0	3	0	0	0	1	0	0	0	3	0	0	0	0	10	1	1	0	2	0	1	1	1	1	1	3	0	0	1	2	3	0	1	1	1
2	1	13	1	2	2	2	1	7	0	0	0	0	0	1	1	0	0	1	0	1	1	2	0	0	1	1	0	0	9	1	1	2	2	1	0	1	1	1	2	2	1	3	1	0	0	1	1	0	0
2	1	13	2	2	1	1	1	3	0	0	0	0	0	3	3	0	0	0	3	3	2	0	0	0	0	0	1	0	14	0	1	1	3	0	0	2	3	1	0	0	3	1	0	0	1	2	1	0	0
2	1	12	1	2	4	4	1	6	0	0	0	0	1	1	0	0	1	0	0	0	1	1	0	0	1	1	0	1	8	2	2	0	3	1	1	2	0	0	1	2	0	2	0	0	0	2	0	0	0
2	1	13	2	2	1	1	1	7	0	0	0	0	0	0	0	0	0	0	0	0	0	0	0	0	0	0	0	0	0	0	0	0	0	1	1	0	0	0	1	1	1	0	2	3	2	2	1	2	0
2	1	12	2	1	2	2	1	5	0	0	0	1	1	1	1	2	0	1	2	0	0	0	0	0	0	1	1	0	10	0	0	0	3	0	0	0	1	3	2	1	3	0	0	0	3	0	0	0	0
1	2	13	2	2	3	3	1	7	2	0	0	1	1	1	1	1	1	0	3	1	0	2	2	1	0	2	2	0	19	2	0	0	2	1	2	0	2	0	0	3	2	0	2	2	3	2	2	2	1
1	2	12	1	2	0	0	1	0	0	1	1	1	1	0	1	0	0	1	3	0	0	2	1	1	2	1	1	0	16	2	2	2	2	2	1	1	1	0	3	3	2	1	3	2	2	3	3	3	3
1	2	13	1	2	2	2	1	4	1	0	2	3	0	1	1	2	0	2	3	0	1	0	0	3	1	0	0	1	21	3	1	3	3	0	1	0	3	0	2	3	2	0	3	3	0	3	3	0	1
1	2	12	1	2	2	2	1	0	3	3	3	2	0	2	1	2	1	1	1	2	0	1	0	2	1	2	1	0	27	2	1	1	3	1	2	1	3	2	1	1	2	1	2	0	3	1	2	1	1
1	2	13	1	2	2	3	2	5	2	1	2	2	1	1	0	2	0	2	1	2	0	1	1	2	1	1	0	0	22	1	2	1	2	2	2	1	1	2	0	1	2	1	1	1	2	2	2	1	0
1	2	12	2	2	2	2	0	0	2	0	3	3	1	2	2	2	3	3	3	2	0	3	0	3	1	1	1	2	36	3	2	3	3	3	3	3	2	3	3	3	2	2	3	3	2	3	3	3	3
1	2	14	2	2	2	1	2	7	2	1	3	3	2	3	3	3	3	2	1	2	2	3	3	3	3	3	3	1	46	0	0	0	3	0	0	0	3	1	0	0	3	1	0	1	3	1	0	0	1
1	1	13	1	2	3	3	1	7	1	0	1	0	3	2	3	0	2	0	0	3	0	0	0	1	1	2	1	1	20	0	0	1	3	3	3	2	0	0	0	3	2	0	0	2	3	0	1	3	0
1	2	13	2	2	1	1	1	7	0	0	0	3	0	0	0	3	1	1	0	2	0	1	0	3	1	1	0	0	16	3	0	0	0	3	3	3	2	3	3	1	0	0	0	0	2	1	3	0	0
1	2	12	2	2	1	1	1	2	1	1	2	3	2	1	1	2	1	2	0	1	0	1	1	3	2	1	0	0	25	1	1	1	1	0	1	0	1	0	1	2	2	1	1	1	1	1	1	1	1
1	2	12	2	2	2	2	1	7	1	0	2	0	2	2	2	3	3	2	2	2	2	3	3	3	2	2	3	3	39	1	1	2	1	1	1	1	2	1	0	1	0	1	0	0	1	2	2	0	1
1	1	13	1	1	3	3	1	2	3	0	0	3	3	1	3	3	3	0	3	3	0	0	0	3	1	2	0	0	31	2	1	1	0	0	0	2	2	1	1	1	1	1	1	1	1	1	1	1	0
1	1	14	2	1	1	1	1	3	1	0	2	1	2	1	2	1	1	0	1	1	1	2	1	2	0	1	1	1	21	1	0	0	3	0	0	1	3	0	3	0	3	0	0	0	3	2	0	0	0
1	1	12	1	2	0	0	1	7	3	2	3	0	2	2	2	1	1	1	2	2	0	2	1	2	1	3	2	1	31	3	3	3	0	3	3	3	0	1	3	3	1	3	3	3	1	3	3	3	3
1	2	12	2	2	4	3	1	7	1	1	1	2	1	1	2	1	1	1	0	1	1	2	1	2	2	1	2	1	23	2	1	1	1	2	1	1	1	1	1	0	1	1	0	1	1	2	2	2	1
1	2	13	1	2	1	1	3	3	1	0	2	2	0	0	2	1	1	2	3	1	2	3	3	0	3	3	3	2	31	3	1	2	3	0	3	1	2	2	3	2	1	1	2	1	2	2	3	2	0
1	2	13	2	2	4	3	1	0	1	0	1	3	2	1	1	3	1	1	0	2	0	0	0	1	1	1	0	0	19	1	2	2	0	3	1	2	2	1	2	3	3	1	1	1	0	0	0	0	0
1	2	12	2	2	1	1	1	0	3	3	3	1	3	2	3	3	3	3	3	0	0	0	1	3	1	0	0	0	35	1	3	1	1	0.762471	0	1	2	0	1	2	0	1	0	1	0	0	1	1	0
1	2	12	2	2	1	1	1	3	1	3	0	3	3	1	0	3	3	3	0	3	0	3	1	1	3	1	0	2	34	0	0	1	1	2	3	2	3	2	3	1	2	2	3	1	0	0	3	0	2
1	1	13	2	2	1	1	1	7	3	1	2	2	1	2	1	0	1	2	2	1	0	1	3	2	0	1	3	1	26	3	2	2	1	2	2	2	0	1	2	0	1	0	2	1	2	1	1	1	2
1	1	12	2	2	1	1	1	7	3	0	2	3	0	3	3	1	1	3	3	0	2	2	1	1	3	3	0	0	34	0	0	0	2	2	0	0	2	1	0	1	3	1	1	0	3	0	1	2	0
1	2	13	2	1	0	0	1	0	3	0	2	3	1	3	0	2	0	3	2	3	1	2	0	1	0	3	2	3	32	2	0	1	1	2	1	1	3	1	1	2	2	1	1	0	3	1	1	1	1
1	2	13	2	2	2	1	1	5	2	3	1	1	0	2	1	2	2	3	3	0	1	2	2	0	3	2	2	1	31	2	1	1	3	3	2	2	1	0	1	1	2	3	2	2	2	1	0	2	0
1	2	13	2	2	0	0	1	0	0	1	3	0	0	1	1	1	0	3	3	2	1	3	1	2	1	1	1	0	24	1	2	3	1	1	2	1	2	1	1	3	2	1	1	0	2	1	1	1	1
1	2	13	2	2	1	1	1	3	1	1	1	2	1	1	2	1	0	1	1	2	1	1	1	1	1	0	0	0	19	0	3	0	3	0	1	3	3	0	2	3	3	0	0	0	2	0	0	0	0
1	1	13	2	2	2	1	1	4	0	0	1	2	1	2	0	2	0	0	0	3	0	1	1	3	0	0	0	1	17	2	1	0	0	2	1	0	0	0	3	1.57655	1	0	3	2	1	1	2	3	1
1	1	13	2	1	1	2	1	4	0	0	0	2	1	2	1	0	1	1	0	3	1	1	1	1	1	0	1	1	17	0	0	0	3	2	0	1	0	1	2	3	3	0	0	0	1	2	1	1	0
1	2	13	2	2	1	1	1	0	3	3	2	2	2	2	1	1	2	2	3	0	1	2	1	1	3	3	2	1	35	2	1	0	0	1	1	1	2	1	1	1	0	1	1	1	1	2	1	1	1
1	2	12	2	2	3	2	1	7	1	1	2	3	1	3	1	2	1	2	3	2	3	3	1	3	0	2	0	0	34	3	3	3	0	1	3	3	0	3	3	3	3	0	3	3	0	3	3	3	3
1	1	12	2	2	3	1	1	7	1	0	1	3	0	1	1	2	1	2	0	3	0	1	1	3	2	2	1	0	24	0	1	2	0	2	1	0	2	2	3	2	2	0	1	2	0	2	1	0	1
1	2	0	2	2	1	1	1	2	1	1	3	3	2	1	0	3	3	2	2	2	0	1	1	2	3	3	2	3	36	3	3	3	1	2	3	1	3	2	3	0	0	3	3	0	3	3	3	2	1
1	2	13	2	2	0	0	1	2	1	1	2	2	0	1	1	2	1	1	1	2	2	0	1	2	2	1	2	0	23	2	0	0	3	0	0	0	3	0	0	0	1	0	1	0	0	2	1	0	3
1	2	14	2	1	2	1	1	1	0	1	0	3	1	2	0	0	0	0	2	2	3	0	0	3	1	2	0	0	20	1	1	2	2	2	1	1	2	2	0	0.677452	1	0	2	0	0	1	1	2	2
1	2	12	1	2	0	0	1	0	2	0	0	2	1	0	1	1	0	1	1	0	1	1	1	2	2	1	0	0	17	1	3	3	2	1	1	1	2	1	2	2	2	0	1	1	2	2	2	1	1
1	2	0	2	2	1	1	1	4	3	2	3	2	1	1	1	2	0	1	3	2	0	2	2	2	3	3	2	2	35	0	1	1	3	0	0	1	3	1	1	0	3	0	0	0	3	1	0	0	0
1	2	13	1	2	3	3	1	7	2	0	0	1	1	1	0	1	1	3	2	0	0	1	0	0	3	2	1	0	18	2	0	1	1	3	1	1	1	1	3	0	0	0	1	1	0	3	3	3	0
1	1	12	2	2	2	2	1	4	0	1	3	3	0	1	2	3	3	2	2	2	0	0	0	0	3	0	0	0	25	1	1	2	2	0	1	1	2	1	1	1	2	2	0	1	2	2	1	2	0
1	1	12	1	2	3	3	1	6	2	0	2	1	1	3	2	3	2	2	3	2	2	2	2	3	1	3	3	2	38	2	0	3	1	1	2	1	0	3	3	0	1	1	1	1	2	0	3	1	1
1	2	13	2	2	1	2	1	3	2	1	3	2	1	2	1	3	0	2	1	2	1	3	2	2	2	2	2	1	33	1	1	2	1	1	3	3	0	3	3	3	0	3	3	2	1	2	1	1	0
1	2	12	2	2	0	0	1	3	2	1	0	1	1	2	1	1	0	3	1	2	1	3	1	1	3	2	2	0	26	2	1	0	0	2	3	1	3	2	2	1	2	3	3	0	1	1	2	0	1
1	2	12	2	2	3	2	3	7	1	0	3	3	0	0	0	3	0	0	0	3	0	0	0	0	3	0	1	0	16	0	3	2	0	0	1	0	3	0	3	0	3	0	3	0	3	3	0	3	0
1	2	13	1	2	1	2	1	0	0	0	1	2	0	3	1	2	0	1	1	3	3	0	1	3	0	1	2	0	22	0	1	3	3	1.54946	3	3	3	2	0	1	2	3	2	1	3	0	1	2	1
1	1	12	2	2	1	1	1	4	1	0	0	2	0	1	1	2	1	0	0	3	1	1	0	2	1	0	1	0	16	1	0	1	1	1	1	1	2	0	0	1	1	1	0	1	1	0	1	1	1
1	1	14	2	2	2	2	2	0	3	0	0	2	1	1	0	3	2	0	0	2	1	1	0	2	2	2	1	0	22	2	0	1	3	0	1	1	3	1	0	0	2	1	1	1	3	1	1	1	1
1	2	11	2	2	2	2	2	7	3	0	3	2	3	0	1	2	3	3	0	2	0	3	3	2	3	3	3	3	39	3	3	3	2	0	3	3	2	3	3	1	2	1	3	2	0	2	3	3	1
1	2	13	2	2	2	1	1	5	1	0	1	1	1	1	0	1	0	1	1	1	1	3	1	2	2	1	1	1	20	0	0	1	3	1	1	1	2	0	1	0	0	0	0	0	0	3	3	3	0
1	1	12	1	2	3	3	1	6	3	0	2	3	1	2	1	2	1	1	3	2	1	1	1	0	3	3	2	1	31	3	2	2	2	1	3	1	2	1	0	2	2	3	2	0	3	1	2	1	0
1	1	13	2	2	1	2	1	7	0	1	0	2	3	1	0	3	0	0	3	2	1	0	0	0	0	0	0	0	16	0	0	1	3	1	1	1	2	0	1	0	0	0	0	0	0	3	3	3	0
1	1	12	1	2	1	1	1	5	0	0	0	3	0	0	0	3	0	0	1	1	2	0	1	2	1	1	2	1	16	3	3	3	3	1	3	2	3	1	1	0	2	3	2	1	2	2	2	2	1
1	2	12	2	2	1	1	1	1	1	0	1	2	0	1	1	1	0	1	1	3	1	1	0	2	1	0	2	1	18	2	1	2	1	0	1	0	1	1	0	2	1	2	1	2	2	2	1	3	2
1	1	13	2	2	1	2	1	2	0	1	0	3	0	0	0	3	0	2	0	3	0	1	0	3	0	3	2	1	20	0	1	1	3	1	1	1	3	1	0	0	3	0	3	3	0	1	1	0	0
1	2	12	2	2	0	1	4	7	2	0	1	3	1	0	1	0	1	1	0	2	0	2	3	0	1	2	3	1	21	3	0	2.22752	3	0	3	3	1	3	3	0	3	1	1	2	2	0	3	3	3
1	2	12	2	2	0	0	1	0	1	1	0	3	0	1	1	3	0	1	0	1	0	0	0	3	1	0	0	1	17	1	0	0	3	0	1	0.360559	3	1	1	0	1	0	1	0	2	3	1	1	0
1	2	13	2	2	1	1	1	4	1	1	1	3	1	1	1	3	0	0	0	2	0	2	2	3	0	1	3	0	22	1	1	0	2	0	0	0	0	0	0	2	1	2	3	1	2	1	1	1	1
1	2	12	2	1	3	1	1	3	3	1	3	3	0	3	1	3	3	3	3	2	3	3	3	3	3	3	3	1	47	2	1	1	3	0	1	0	2	1	1	1	3	2	1	1	2	1.6391	2	2	0
1	1	12	1	2	1	1	1	7	1	0	1	1	1	1	0	1	0	0	1	3	2	1	1	3	0	0	1	0	17	0	0	0	3	1	1	1	1	0	0	3	1	1	1	0	2	3	0	1	0
1	1	12	1	2	2	2	1	7	1	3	2	3	1	1	0	0	1	1	3	0	0	2	0	1	2	0	0	1	22	1	0	0	3	3	2	2	2	1	0	0	1	0	0	0	1	1	1	0	0
1	2	13	2	1	1	2	1	7	0	2	1	3	0	1	1	0	2	2	0	3	1	3	3	3	1	1	3	0	27	0	0	1	1	0	1	0	3	1	0	0	2	1	1	1	3	1	0	0	0
1	1	12	2	1	2	2	1	7	1	3	0	1	2	1	0	3	0	0	0	3	3	3	3	3	0	0	3	3	29	1	0	0	3	1	2	2	3	2	2	3	2	1	2	2	2	2	2	2	1
1	1	13	2	2	2	1	1	7	3	3	0	3	0	0	0	3	0	0	0	3	0	0	0	3	0	0	0	0	18	1	2	2	3	1	1	1	2	1	1	1	2	1	1	1	2	1	1	1	1
1	1	12	2	2	3	1	2	2	1	0	3	2	1	1	1	1	0	1	1	1	1	0	0	2	1	1	0	0	18	1	0	0	2	1	1	1	2	1	1	0	2	1	1	0	2	1	1	1	0
1	1	12	2	2	1	1	1	0	1	0	2	3	1	2	1	3	1	0	0	3	1	0	2	3	0	0	1	2	25	1	0	1	0	0	0	0	0	2	1	3	1	2	1	1	2	1	0	1	1
1	2	12	2	2	4	3	1	0	1	1	2	3	0	2	2	2	1	1	1	2	0	2	1	3	2	2	1	0	28	2	1	1	0	0	1	1	1	1	0	2	2	0	1	0	2	1	1	0	1
1	1	14	2	1	1	1	1	2	0	1	1	2	1	1	0	3	1	2	2	2	0	1	2	1	1	0	0	1	22	2	2	1	0	0	1	0	2	1	0	0	0	2	2	0	0	3	0	0	1
1	0	14	2	1	1	1	1	1	0	1	1	2	2	2	3	3	0	3	3	0	2	1	1	3	1	0	0	2	30	1	1	1	3	1	0	0	3	0	0	0	3	0	0	0	3	0	0	0	0
1	2	13	2	1	1	1	1	4	1	0	2	3	0	3	1	0	1	3	2	0	1	3	3	3	1	1	2	0	28	2	0	2	3	1	3	2	0	3	2	1	1	0	3	3	3	3	3	3	3
1	1	13	2	2	1	1	1	7	1	1	1	1	1	2	2	2	2	1	1	2	0	0	1	0	0	1	1	1	20	1	1	1	2	1	1	1	2	1	1	1	2	1	1	1	2	1	1	1	1
1	1	12	2	2	1	1	1	7	1	1	1	2	1	1	1	3	1	1	3	2	1	1	1	2	1	1	1	1	26	1	1	3	3	1	0.95923	0	1	1	1	1	3	1	0	1	0	1	0	2	1
1	2	13	2	2	1	1	1	4	1	2	0	3	1	2	1	2	1	2	1	2	1	1	1	3	1	1	1	1	27	2	1	0	0	2	3	1	3	2	2	1	2	3	3	0	1	1	2	0	1
1	2	12	2	2	3	2	1	7	2	2	2	2	0	1	1	0	2	3	2	0	2	3	1	1	3	3	3	1	31	2	0	0	3	1	2	1	2	2	1	1	2	1	2	2	2	1	2	2	0
1	2	12	2	1	1	1	2	4	1	1	2	3	1	1	0	0	0	2	1	2	1	1	1	2	3	2	2	0	24	1	2	0	3	1	2	1	2	1	2	1	2	1	1	1	3	1	1	1	1
1	1	12	1	1	0	0	1	2	1	0	0	3	0	1	0	3	0	3	0	2	2	0	1	3	2	0	0	0	21	0	1	3	3	0	0.940456	2	3	3	2	2	2	0	0	0	0	3	0	0	0
1	2	12	2	2	3	3	1	6	2	2	1	2	1	1	1	3	1	2	2	1	1	1	0	2	2	2	1	1	28	2	1	2	3	3	2	1	2	2	3	2	2	1	1	1	3	3	3	1	2
1	2	12	2	1	2	1	1	6	0	1	0	3	1	1	0	0	0	2	3	0	3	3	0	0	2	1	0	0	20	1	2	0	1	1	1	1	1	1	1	0	1	1	3	1	1	0	1	2	1
1	2	12	2	2	1	1	1	4	1	0	1	2	1	1	2	2	2	2	1	1	1	2	2	1	2	2	2	2	28	0	1	1	2	1	1	1	2	1	1	1	1	0	1	1	2	0	2	1	0
1	1	12	1	2	2	1	1	0	0	0	1	2	0	3	0	1	1	0	1	3	3	3	1	3	1	3	1	1	27	0	0	1	3	0	3	0	0	0	0	0	2	3	2	1	2	1	3	1	0
1	2	12	2	2	2	2	1	0	1	1	0	2	0	1	0	3	1	1	2	1	0	2	2	1	1	1	2	0	20	1	1	0	1	1	1	1	1	1	1	2	1	0	2	1	1	1	1	0	0
1	1	13	2	1	1	1	1	4	2	1	1	0	0	1	2	2	2	1	2	0	1	1	3	2	0	1	2	1	23	1	0	1	3	2	0	0	3	0	1	1	2	0	2	1	3	0	0	0	2
1	2	12	2	2	2	1	1	7	1	0	1	2	2	2	1	2	1	2	1	1	0	1	0	2	2	1	0	0	22	2	0	1	2	1	2	2	2	1	1	1	1	0	1	0	2	1	1	0	1
1	2	12	2	2	1	1	1	0	2	0	2	1	1	1	1	2	0	2	0	0	1	3	3	2	3	3	3	0	27	0	0	1	3	1	2	1	3	0	1	0	0	1	1	1	1	1	0	0	0
1	1	12	2	2	2	2	1	0	2	1	0	3	2	2	1	3	2	1	3	2	2	2	2	2	2	2	3	2	36	1	0	1	2	1	2	1	3	2	1	2	2	1	3	3	3	1	2	3	3
1	1	13	1	2	1	4	1	7	0	0	1	1	2	2	1	2	2	2	1	0	2	2	1	2	0	0	2	2	23	1	0	1	1	1	2	1	2	1	1	1	1	3	1	1	1	0	1	1	1
1	1	12	2	2	3	2	4	7	1	0	1	2	0	1	0	2	1	1	0	2	1	1	1	3	1	1	1	1	20	1	1	1	2	1	1	1	2	1	1	1	2	1	1	1	2	1	1	1	1
1	1	13	2	2	1	1	1	2	0	0	1	2	1	1	0	1	1	0	0	2	0	0	2	3	0	0	2	0	14	0	1	0	3	1	1	1	3	1	0	0	3	1	0	0	3	1	1	0	0
1	1	13	1	2	1	1	1	4	1	0	1	2	1	1	0	1	0	0	1	1	2	1	0	2	1	1	0	0	16	3	3	3	0	3	3	3	3	3	3	3	2	1	3	3	3	3	3	3	3
1	1	12	2	2	1	2	1	3	2	1	2	1	0	1	0	1	1	0	2	1	2	1	2	2	2	1	3	2	24	0	1	3	3	0	0	2	3	3	2	2	2	0	0	0	0	3	0	0	0
1	2	12	2	2	1	1	1	1	1	2	1	0	0	0	0	0	1	3	0	0	3	3	3	0	1	1	3	0	19	0	0	3	1	1	0	2	1	2	0	0	0	3	2	0	3	2	2	2	2
1	1	13	2	1	1	1	1	4	1	1	1	3	1	2	1	1	2	2	2	2	1	3	2	1	2	2	2	2	32	2	1	2	0	0	3	1	0	2	2	2	2	1	2	2	2	2	3	1	0
1	2	13	2	1	2	1	1	4	1	0	1	2	0	0	0	2	0	2	0	2	1	1	3	3	1	1	1	1	21	1	1	1	3	1	1	0	2	1	1	0	3	1	1	2	3	1	1	1	0
1	2	12	1	2	4	4	1	6	1	1	0	2	0	1	1	1	1	1	3	0	0	1	2	3	0	1	1	1	20	1	1	2	2	1	1	3	1	1	1	2	1	1	1	0	0	2	1	0	0
1	1	12	1	2	1	2	1	4	0	1	2	3	0	0	0	3	0	0	0	3	0	0	0	3	2	2	0	0	19	0	1	0	3	0	0	0	3	0	0	1	2	1	2	2	1	3	0	0	1
1	2	12	1	2	2	2	3	3	1	0	0	2	0	1	0	2	1	2	0	1	1	1	0	2	1	1	1	0	16	1	0	1	3	3	1	2	2	1	2	0	1	1	1	0	2	1	0	0	1
1	2	13	2	2	1	1	1	7	0	1	2	0	1	0	1	0	1	3	3	0	0	2	1	0	1	0	1	1	17	1	3	3	3	0	1.37433	1	2	0	1	0	2	2	2	2	2	1	1	1	1
1	2	12	2	2	2	4	1	7	2	0	1	3	1	2	1	2	2	3	3	1	1	3	2	3	3	3	2	1	37	0	0	0	3	2	0	1	0	1	2	3	3	0	0	0	1	2	1	1	0
1	2	13	2	1	1	4	0	7	2	1	0	3	0	2	1	2	2	1	1	1	1	2	0	2	3	3	1	0	27	1	1	0	3	0	1	3	3	1	1	3	3	0	0	0	2	0	0	1	1
1	1	12	1	2	2	1	1	2	2	1	0	3	1	0	0.664307	3	0	0	0	3	1	0	2	1	3	1	0	0	21.6643	1	2	0	3	0	0	1	3	1	2	3	3	0	0	1	2	2	1	2	0
1	0	13	1	1	1	1	1	3	1	1	3	3	1	1	0	1	1	1	1	3	1	0	1	0	1	0	2	1	21	0	0	0	0	0	0	3	1	0	0	0	3	1	0	0	3	0	3	3	2
1	2	12	2	2	2	1	1	3	0	0	1	1	0	0	2	1	2	1	1	2	1	1	0	3	0	0	1	1	17	1	1	2	1	0	0	0	2	1	0	0	1	1	2	2	1	2	2	2	1
1	2	13	2	1	2	1	1	7	1	1	0	3	1	1	1	2	0	1	1	1	1	1	1	1	1	0	1	0	18	0	0	0	3	0	0	0	3	0	1	0	3	0	0	0	3	1	1	1	0
1	2	13	2	2	1	1	1	3	0	0	1	1	0	0	3	2	0	0	2	3	3	3	3	1	1	0	0	0	23	3	1	1	3	1	1	1	3	0	1	0	2	1	0	0	2	1	2	0	0
1	1	13	2	2	2	1	1	6	0	1	1	0	0	0	0	1	0	0	3	0	3	1	0	3	2	2	0	0	17	1	2	0	3	1	2	0	0	0	2	1	2	1	1	0	2	0	2	0	0
1	1	12	2	2	1	1	1	7	2	1	0	0	0	1	1	3	1	0	0	0	2	0	1	0	2	1	2	0	15	0	0	2	2	0	2	0	0	1	0	1	3	3	2	2	3	0	2	0	0
1	1	12	1	1	0	0	1	3	2	0	0	2	0	1	1	2	0	1	1	1	0	0	0	1	2	2	0	0	16	2	2	2	3	2	0	0	0	0	0	0	3	0	0	0	3	0	0	0	0
1	1	12	2	2	2	1	1	4	0	1	2	3	2	1	1	2	3	3	2	2	1	0	0	3	0	1	1	0	27	1	2	1	2	1	2	1	2	1	2	3	2	2	1	1	1	1	1	1	2
1	2	12	2	2	2	0	1	3	2	1	1	0	0	0	2	2	1	1	1	1	1	1	1	1	1	1	1	0	18	3	0	1	3	3	2	2	2	1	1	3	1	2	3	3	2	3	3	3	0
1	2	12	2	2	1	1	1	7	0	0	0	2	2	0	0	2	1	0	1	3	1	1	0	3	0	1	2	0	17	0	0	1	1	0	0	3	2	0	0	2	3	3	3	3	1	1	0	0	0
1	1	11	2	2	1	1	1	1	2	1	1	1	2	2	1	0	2	0	0	0	1	2	1	0	1	1	2	2	20	1	1	1	2	0	1	0	2	0	1	1	2	0	1	1	2	1	1	1	1
1	2	13	2	1	1	1	1	0	0	2	0	3	0	0	1	3	0	0	3	3	2	0	0	3	0	0	0	1	21	2	1	1	3	1	1	0	2	0	1	0	3	1	2	0	3	1	1	1	1
1	1	13	1	2	1	1	1	4	0	2	1	0	0	1	1	2	0	0	0	3	0	1	1	3	0	1	1	0	16	0	1	0	2	0	0	1	2	3	3	1	1	1	1	1	3	0	0	1	1
1	1	12	2	2	1	1	1	4	0	0	1	3	1	1	1	2	0	1	0	0	0	0	0	0	3	3	3	0	16	1	1	1	2	2	2	1	3	3	3	1	2	0	1	0	0	1	1	0	0
1	1	12	1	2	2	2	1	7	1	1	0	1	1	1	3	3	0	1	0	3	1	1	1	0	1	1	1	0	20	1	3	2	1	1	2	1	0	0	0	3	2	1	1	1	1.10273	0	0.921694	1	0
1	2	12	1	2	3	3	1	7	1	0	0	1	1	1	1	1	0	1	1	1	1	1	0	1	0	2	1	1	15	2	2	3	2	2	2	2	2	1	2	1	3	2	1	1	2	3	2	1	2
1	1	14	2	1	1	1	1	3	2	3	3	2	3	3	3	0	0	0	3	2	0	1	1	3	1	3	0	3	36	0	0	1	2	0	1	0	1	2	0	0	2	1	0	0	1	0	3	3	0
1	1	12	1	2	3	3	1	7	3	3	3	0	3	3	3	0	3	3	3	0	3	3	3	0	3	3	3	3	45	0	2	1	2	3	2	1	2	0	0	0	3	0	0	0	2	0	2	0	2
1	1	12	2	2	0	0	1	0	1	0	1	2	1	1	1	1	1	1	0	1	0	1	1	1	1	1	1	1	17	1	1	1	2	1	1	1	2	1	1	0	1	3	1	1	2	1	1	1	1
1	2	12	2	2	1	1	1	3	0	0	1	2	0	1	0	1	2	0	0	2	1	0	0	1	0	3	3	0	14	2	1	3	0	1	3	1	0	1	2	0	1	2	1	3	0	1	0	2	0
1	2	13	2	1	2	1	1	2	2	2	1	2	2	0	1	1	0	2	2	0	3	1	0	1	1	1	0	0	22	0	0	0	3	0	0	0	1	3	2	1	3	0	0	0	3	0	0	0	0
1	1	12	2	1	0	0	1	5	0	1	2	1	1	3	3	1	1	1	1	1	3	3	3	1	3	2	3	1	32	0	1	2	1	1	1	1	2	1	1	2	2	3	0	2	2	1	1	2	2
1	1	12	2	1	1	2	1	3	2	0	1	3	1	2	1	2	1	0	1	3	0	1	0	2	2	2	0	0	24	0	0	0	2	0	1	3	3	0	1	2	2	2	0	0	3	2	0	0	0
1	2	12	1	2	2	2	1	7	1	1	1	2	1	1	1	3	1	1	0	2	1	1	1	2	3	1	1	1	25	0	1	1	3	1	1	1	3	2	0	2	2	0	0	0	2.16845	0	0	0	0
1	2	12	2	2	2	2	1	5	0	0	0	3	2	2	2	3	1	0	1	3	3	0	0	2	0	0	0	0	22	0	1	1	2	1	0	0	3	0	3	3	3	0	3	0	3	3	3	1	3
1	2	13	2	2	3	1	1	4	1	0	0	3	0	0	0	3	1	1	0	2	1	1	1	3	1	1	1	1	20	1	0	1	1	1	1	1	2	1	1	0	1	0	2	1	1	1	1	2	0
1	1	14	2	2	1	1	1	5	1	0	0	3	0	0	1	3	0	3	0	3	0	0	0	3	2	0	0	0	19	0	0	0	3	0	0	0	3	0	0	2	2	0	3	2	2	1	1	0	0
1	1	12	1	2	4	4	1	7	1	1	1	3	0	2	0	2	1	0	0	1	1	2	0	2	2	3	1	0	22	1	2	1	2	1	1	2	2	1	2	3	2	1	3	1	0	3	2	3	2
1	2	12	2	2	0	2	1	0	2	1	1	2	2	3	1	2	2	2	1	2	2	3	1	2	1	2	2	1	33	1	1	0	1	3	1	3	1	1	1	2	1	1	2	0	0	3	3	3	0
1	1	14	1	1	1	1	1	4	0	1	0	1	2	0	1	2	0	0	3	2	0	0	0	0	1	2	0	2	17	3	1	0	2	1	2	1	1	1	1	3	1	3	3	1	1	1	1	1	0
1	2	12	2	2	1	1	2	7	2	1	2	2	2	2	2	3	3	2	3	2	1	1	1	3	1	1	2	1	35	1	1	2	2	2	2	2	3	0	0	2	2	2	1	0	3	0	1	1	0
1	2	12	1	2	0	0	1	6	1	0	0	3	1	2	2	3	2	2	3	2	1	2	2	2	2	2	2	1	33	1	0	1	2	0	0	0	2	0	2	0	2	1	1	3	3	1	1	1	1
1	1	0	2	2	3	2	1	7	2	2	2	2	1	2	0	0	0	0	0	3	0	0	0	3	0	0	0	0	17	0	2	2	0	2	2	1	2	1	0	0	1	3	0	3	1	1	3	3	0
1	1	12	2	2	1	1	1	7	0	1	2	2	0	3	2	3	0	1	2	1	0	3	2	2	1	0	2	3	28	1	0	0	3	2	1	0	2	0	3	3	2	2	0	2	3	2	0	0	0
1	2	12	1	2	3	3	1	7	2	0	1	2	2	2	1	0	1	3	1	2	2	2	0	2	0	3	0	0	26	1	0	1	3	0	3	1	1	0	2	3	3	1	2	0	3	0	2	0	0
1	1	13	2	2	1	1	1	7	2	1	1	0	1	1	3	0	0	3	0	0	2	1	2	1	1	2	3	1	22	1	0	0	3	1	1	0	3	0	1	2	0	0	1	1	0	1	0	0	1
1	2	12	1	2	3	3	1	4	1	0	0	2	1	1	0	2	1	1	0	2	1	2	0	2	2	2	1	0	20	1	0	1	3	1	1	0	3	0	1	0	2	0	0	0	2	1	1	0	0
1	2	13	2	2	2	1	1	5	3	0	3	0	3	3	3	2	3	3	0	2	3	3	3	3	3	3	3	3	46	3	1	0	2	3	3	3	2	3	3	3	2	2	3	1	2	0	3	2	0
1	1	12	2	0	3	1	1	3	0	0	0	2	3	2	0	0	0	1	3	1	1	2	0	0	0	2	0	0	17	0	0	1	3	1	1	0	2	1	1	1	1	0	1	1	2	1	1	0	0
1	2	12	2	2	2	2	1	5	2	2	1	1	3	0	1	1	1	0	1	0	1	1	1	1	2	2	2	2	23	3	2	2	2	2	1	2	3	2	2	1	2	0	3	3	1	3	3	3	1
1	1	13	2	2	3	3	2	1	0	0	0	3	0	2	2	1	2	1	1	3	0	0	1	2	0	1	1	0	19	0	0	0	0	3	0	0	3	1	1	0	0	3	3	0	3	1	3	0	0
1	2	12	1	1	4	4	3	0	1	2	0	3	0	1	0	3	0	0	3	3	0	2	1	3	1	2	1	0	25	1	2	2	1	0	1	1	0	0	3	2	2	1	2	0	2	1	1	0	0
1	2	11	2	1	2	2	1	7	1	0	1	3	1	2	1	3	0	0	1	2	1	0	3	3	0	0	0	0	22	0	0	1	2	1	1	1	2	1	1	1	1	0	0	2	3	2	0	0	0
1	1	14	2	2	2	0	1	6	0	0	0	3	0	0	0	2	2	0	3	3	0	0	2	2	0	0	2	0	17	3	1	0	1	0	2	1	2	1	1	0	2	1	1	0	0	1	1	0	0
1	1	13	2	2	0	0	1	5	1	2	0	2	2	2	0	1	0	0	3	0	0	0	0	3	1	1	0	0	18	1	0	1	3	1	0	0	1	3	3	0	3	0	0	2	1	0	0	1	3
1	1	13	2	2	1	1	1	0	3	3	3	3	0	0	0	3	0	1	0	3	0	0	0	0	0	3	3	3	25	1	1	1	2	0	0	2	0	0	3	3	3	3	1	2	2	3	3	3	0
1	2	12	2	2	1	1	1	7	0	0	1	2	0	1	1	1	0	1	1	2	0	0	0	2	1	2	1	0	15	2	1	0	3	1	0	0	3	0	0	0	3	1	0	2	1	3	1	0	0
1	2	12	2	2	2	3	1	2	0	0	0	1	1	0	1	0	0	0	3	2	2	1	2	2	0	1	2	0	16	1	0	3	3	0	0	0	3	0	0	0	3	0	0	0	0	3	0	1	0
1	1	13	2	1	1	2	1	0	1	1	1	2	1	0	0	2	1	1	0	3	1	1	1	2	1	1	1	2	22	0	0	0	1.79721	2	2	2	2	1	3	1	2	1	1	1	2	1	1	1	1
1	2	12	2	2	2	2	1	5	0	0	2	3	0	0	3	3	0	0	2	3	0	0	3	3	0	0	0	0	22	0	0	2	3	0	0	3	3	0	0	2	3	0	0	3	3	0	0	0	0
1	1	12	1	2	3	4	1	7	0	1	1	1	1	1	1	1	1	1	1	3	2	1	1	1	2	1	1	0	21	3	0	1	1	2	2	1	1	1	1	0	1	0	1	0	1	1	2	0	0
1	2	13	2	2	2	1	1	4	0	0	0	2	0	0	2	3	0	2	1	2	1	1	0	1	1	1	0	0	17	2	2	2	2	0	0	1	3	3	3	1	2	1	2	1	3	3	1	1	0
1	1	14	2	1	1	1	1	2	1	3	3	3	3	1	3	2	1	3	0	3	1	1	0	2	3	2	1	1	36	0	1	3	3	3	3	3	1	1	1	0	3	3	1	2	1	0	0	3	0
1	1	12	1	1	1	3	3	5	0	3	0	3	0	0	0	3	0	3	3	3	0	0	0	2	3	0	0	0	23	2	1	2	1	1	2	1	0	1	2	2	2	1	3	2	2	1	2	3	0
1	1	12	2	1	1	1	1	7	0	0	0	3	0	0	0	3	0	0	2	2	0	3	2	2	1	1	0	0	19	0	1	2	0	3	3	1	0	3	3	0	2	1	0	0	3	1	1	2	3
1	1	14	2	2	2	1	1	7	1	1	2	1	3	2	1	2	1	0	0	2	0	0	0	0	0	0	0	0	16	2	2	2	2	0	2	0	1	1	0	2	3	1	1	0	3	1	2	0	1
1	1	14	2	1	1	1	1	7	1	1	1	1	1	2	1	1	1	2	1	2	1	1	2	2	2	2	1	1	26	2	1	3	0	1	3	1	0	1	2	0	1	2	1	3	0	1	0	2	0
1	1	12	2	2	3	3	1	7	1	1	2	0	1	2	2	2	2	2	3	2	2	2	1	2	2	2	2	2	33	1	1	1	2	1	1	1	2	1	1	1	2	1	1	1	2	1	1	1	1
1	2	12	2	2	2	1	1	6	1	2	0	0	1	0	0	0	2	1	0	1	0	1	0	0	3	3	2	1	16	0	0	1	1	0	0	3	2	0	0	2	3	3	3	3	1	1	0	0	0
1	2	12	2	2	1	2	1	3	0	0	0	1	0	0	3	3	0	0	2	3	0	0	3	1	1	0	0	0	17	1	1	2	1	0	0	0	2	1	0	0	1	1	2	2	1	2	2	2	1
1	1	12	2	2	2	2	1	0	1	1	1	2	1	1	1	2	1	1	1	2	1	1	1	2	1	1	1	1	23	1	0	0	2	2	1	0	1	1	2	1	1	1	2	2	0	0	1	2	1
1	2	11	2	1	1	1	1	7	0	1	1	3	1	1	1	3	1	0	0	3	0	3	3	0	1	1	0	0	23	0	1	0	2	1	1	1	0	1	0	3	1	2	3	1	1	1	1	0	0
1	2	12	2	2	4	3	1	7	2	1	3	0	3	3	3	1	3	3	0	1	1	1	0	0	2	0	0	0	27	0	0	1	2	2	0	0	1	1	3	2	1	0	1	3	2	0	1	0	0
1	1	12	1	2	3	1	1	7	1	1	1	2	1	1	2	1	1	1	1	2	1	1	1	2	0	1	1	0	21	1	1	0	2	1	1	1	2	0	0	1	2	1	0	1	2	1	1	1	1
1	2	11	2	1	2	2	1	0	1	2	1	1	1	1	2	1	1	1	2	3	1	0	0	2	2	0	0	0	22	1	1	0	3	0	0	0	3	0	0	0	3	1	0	1	3	2	0	0	0
1	1	12	1	2	3	2	1	0	0	0	0	3	2	3	2	0	2	1	1	3	0	2	2	3	2	3	3	2	31	1	0	1	1	1	0	0	1	0	0	0	2	1	0	0	1	1	3	3	0
1	2	12	2	1	1	1	1	4	0	0	2	0	1	1	2	0	2	3	3	1	1	3	1	0	3	3	3	0	26	1	0	0	2	0	0	0	2	0	0	3	3	0	2	0	2	0	1	0	0
1	2	12	2	2	0	1	3	1	1	0	2	1	0	0	1	2	0	1	0	2	1	2	1	2	2	1	1	0	19	2	1	2	2	2	1	1	2	0	2	2	2	2	2	2	1	2	1	1	1
1	1	13	2	2	1	1	1	4	1	1	1	2	1	0	0	0	0	0	3	0	2	0	2	2	1	0	1	0	16	0	0	0	0	3	3	3	0	0	3	3	2	3	0	0	0	0	0	3	3
1	0	12	2	0	2	2	1	6	1	0	0	3	1	1	2	1.91174	0	0	0	2	1	1	1	2	0	1	0	0	17.9117	1	1	0	2	0	1	2	3	0	0	2	3	0	0	2	3	1	0	0	0
1	2	12	1	1	3	4	2	7	2	0	2	3	0	1	0	3	1	1	1	0	1	2	1	0	2	1	1	0	21	2	1	3	0	0	2	1	1	3	3	0	2	2	2	0	0	2	1	1	2
1	0	13	1	2	2	2	1	7	1	3	2	3	2	1	1	1	0	2	2	3	0	0	1	2	0	1	2	1	26	0	1	0	3	1	1	1	3	1	0	0	3	1	0	0	3	1	1	0	0
1	1	13	2	1	2	1	1	7	0	0	2	2	0	2	0	0	1	0	1	3	3	2	2	3	0	2	0	0	23	1	0	2	3	0	0	0	3	2	3	1	3	3	3	0	2	3	3	1	2
1	2	12	2	2	1	1	1	5	1	1	2	1	0	0	0	2	1	0	0	1	1	2	2	1	2	2	2	1	20	2	1	1.26745	0	0	1	3	0	0	3	0	0	2	1	2	1	1	2	3	1
1	1	12	2	2	0	0	1	0	2	3	2	3	2	3	2	3	2	1	3	2	1	2	2	2	2	2	2	2	41	2	2	1.69463	2	0	2	0	0	0	1	2	2	3	3	3	1	3	2	3	0
1	2	12	2	2	2	2	1	7	2	2	2	1	1	2	1	0	0	0	2	2	1	3	2	2	0	2	0	1	26	3	0	3	0	2	3	0	2	0	0	3	2	3	3	0	2	0	3	1	0
1	1	12	2	2	2	2	1	6	1	0	1	3	1	1	2	0	1	1	1	1	1	1	0	1	2	1	2	1	20	1	3	2	3	2	1	1	1	0	2	2	3	0	0	1	2	0	1	2	1
1	1	13	2	2	2	1	1	4	1	3	3	3	0	1	1	2	0	1	0	2	2	2	2	2	1	1	1	1	28	1	1	1	2	2	2	1	3	3	3	1	2	0	1	0	0	1	1	0	0
1	2	12	1	2	4	4	1	7	1	1	0	3	0	0	0	3	0	0	0	3	1	0	1	3	2	0	0	0	18	1	1	1	3	0	2	0	2	1	0	0	1	1	2	0	2	2	3	1	0
1	2	12	2	2	2	1	1	7	1	0	1	2	2	1	1	1	0	3	0	0	2	0	0	1	2	2	1	0	19	1	0	0	3	2	0	2	1	0	0	3	2	1	0	0	1	2	0	0	0
1	1	13	2	2	1	1	1	3	0	0	0	3	0	0	0	3	1	0	0	2	3	0	0	2	3	1	1	0	18	0	1	2	3	2	1	1	2	3	3	2	2	1	0	0	3	0	1	1	0
1	1	14	1	1	1	2	1	4	0	0	3	2	0	0	3	3	0	0	3	3	0	0	3	3	0	0	0	0	23	1	2	1	3	0	1	0	0	0	0	1	0	1	2	1.01547	3	3	2	1	0
1	2	13	2	1	4	4	1	3	0	1	1	1	0	1	0	3	1	1	2	1	0	1	0	3	1	1	0	0	18	2	0	2	3	1	2	1	2	0	0	0	3	1	0	0	2	1	1	0	0
1	1	12	1	2	2	1	1	7	1	0	0	2	3	1	2	1	2	1	3	0	3	1	0	3	0	0	0	1	24	3	0	2	3	0	3	3	1	1	3	3	0	2	2	1	1	3	3	0	0
1	1	13	1	1	1	1	1	0	1	0	0	3	0	1	1	1	1	0	0	2	0	0	0	2	0	2	2	1	15	0	0	0	3	0	0	0	3	0	0	0	2	2	1	1	2	1	3	1	0
1	2	12	2	2	3	4	1	7	1	0	1	1	1	1	1	1	1	2	1	0	0	0	1	2	2	2	1	1	19	1	0	2	0	0	1	0	2	2	1	0	0	0	2	1	1	2	2	1	0
1	1	13	1	1	2	2	2	5	0	0	1	0	0	1	1	1	0	1	0	2	0	3	1	3	0	3	1	1	18	0	0	1	2	1	1	0	1	1	0	0	2	0	0	2	3	0	0	2	0
1	1	12	2	2	2	2	1	4	1	0	0	3	2	1	0	2	0	3	3	2	2	0	2	3	2	0	0	0	26	1	1	2	1	1	3	3	0	3	3	3	0	3	3	2	1	2	1	1	0
1	2	13	2	2	1	1	1	7	0	0	0	3	0	0	0	3	0	0	2	3	0	1	3	3	0	0	0	0	18	3	0	1	0	1	1	0	1	0	2	1	0	2	1	1	2	2	2	1	1
1	2	13	2	1	2	2	1	4	3	0	2	3	0	3	1	2	1	2	1	3	2	3	1	2	3	3	3	1	36	2	0	2	2	0	1	0	2	0	1	0	0	0	1	0	1	3	3	1	0
1	1	12	1	2	0	0	2	0	1	0	2	0	2	0	3	0	0	2	3	2	0	2	0	3	3	1	2	3	27	1	1	2	0	3	3	3	2	2	2	3	2	1	1	1	3	3	3	1	2
1	1	12	1	2	1	2	1	5	0	0	2	3	0	0	3	3	0	1	3	3	0	0	3	3	0	0	0	0	24	1	0	0	0	2	3	3	0	0	2	3	2	1	3	2	0	3	3	2	1
1	1	13	2	2	1	1	1	6	0	0	0	3	0	0	0	3	1	0	0	2	0	1	0	2	3	3	1	0	18	2	1	0	1	1	2	1	1	0	3	1	2	1	3	1	1	3	2	2	0
1	2	12	2	2	2	1	1	4	1	0	1	2	1	1	1	3	1	1	0	2	0	1	0	2	0	0	0	0	17	1	1	1	2	1	1	1	3	1	1	3	2	1	1	1	2	1	1	1	1
1	2	13	2	2	0	0	1	4	1	0	0	2	1	1	1	2	1	1	0	2	1	1	0	2	1	1	1	0	18	1	1	2	2	0	1	1	2	1	1	1	2	2	0	1	2	2	1	2	0
1	2	12	1	2	1	2	1	4	1	0	1	2	0	0	1	1	0	0	3	2	1	1	0	1	1	1	0	0	16	1	0	1	2	0	2	1	1	0	0	0	2	1	2	1	2	1	0	0	0
1	2	12	2	1	0	2	3	7	1	0	0	2	1	1	0	1	1	1	0	2	1	2	1	3	1	1	1	0	19	3	0	2	0	1	0	0	2	0	1	3	1	0	0	0	1	3	1	0	0
1	1	12	2	2	3	3	1	7	1	2	2	1	1	1	1	0	0	1	0	0	3	1	1	1	1	1	1	1	19	1	2	1	1	1	1	2	1	1	1	2	3	1	0	0	2	2	0	0	0
1	1	13	2	1	2	2	1	4	1	0	1	3	0	0	0	1	0	0	0	3	1	1	1	3	0	0	1	0	15	1	1	1	2	1	2	2	2	1	0	0	2	1	0	2	2	2	1	2	1
1	2	12	1	1	2	3	0	0	1	1	1	3	1	1	1	3	0	1	1	3	0	0	1	3	1	1	1	1	24	1	0	1	2	0	1	1	1	0	1	0	2	1	2	2	2	0	1	2	0
1	1	12	1	2	2	2	1	6	1	1	0	0	1	1	3	3	0	0	1	3	1	0	0	1	1	1	0	0	18	0	0	0	0	3	1	3	2	1	1	0	0	0	1	2	2	1	1	2	1
1	1	12	2	1	2	2	4	4	1	1	0	3	0	0	0	3	0	0	0	3	0	0	0	3	2	0	2	2	18	1	2	0	2	2	2	0	1	0	0	3	0	0	0	0	3	1	1	0	0
1	2	13	2	1	1	2	1	5	1	0	2	2	1	1	1	1	1	2	2	2	2	1	1	2	1	1	1	1	25	1	1	1	2	1	1	1	2	1	1	1	2	1	1	1	2	1	1	1	1
1	2	13	2	2	2	2	1	3	1	0	1	1	1	0	0	1	0	1	1	1	3	3	0	2	2	1	1	1	20	1	0	0	3	0	1	0	3	1	1	1	2	2	1	0	3	0	0	1	3
1	1	14	2	1	1	1	3	3	1	1	2	2	3	1	0	2	3	3	3	2	1	2	2	2	2	1	1	0	33	2	0	1	3	1	2	1	2	2	3	3	1	1	3	2	3	3	3	2	1
1	2	13	1	2	2	2	1	6	0	2	0	0	3	2	1	0	0	0	2	0	1	0	2	0	3	0	0	0	16	1	1	0	2	2	2	2	0	1	3	3	1	2	3	3	0	1	1	2	0
[truncated: 4 more columns]
