# Supplementary material for: Trend and predictive psychosocial factors of persistent depression/non-depression in Chinese adolescents: A three-year longitudinal study
Source: PLoS One. 2024 Oct 21;19(10):e0308303. doi: 10.1371/journal.pone.0308303 (PMC11493258; doi:10.1371/journal.pone.0308303)
Supplement: S1 Data — (ZIP) [file pone.0308303.s002.zip › data final-excel/three groups at baseline and 1st-year follow-up/202 Persistent depression across one year.xlsx]

## Sheet: 202 Persistent depression across one year
gender	age	siblings	Migrantstatus	father_education	mother_education	family_structure	family_income	CESD1b	CESD2b	CESD3b	CESD4b	CESD5b	CESD6b	CESD7b	CESD8b	CESD9b	CESD10b	CESD11b	CESD12b	CESD13b	CESD14b	CESD15b	CESD16b	CESD17b	CESD18b	CESD19b	CESD20b	CESD1st	CBCa	PAa	PITa	GPYDQa	mutualitya	conflicta	communicationa	Classroomproblembehavioura	Academicfrauda	noexpectationfromteachera	Poorinterpersonalrelationshipa
2	13	2	2	3	3	1	7	2	0	0	2	1	2	0	2	0	0	3	2	0	2	2	3	2	2	2	1	28	3.22222	2.70588	3.5	3.28132	4.33333	5	3	9	9	9	8
2	12	1	2	0	0	1	0	2	2	2	2	2	1	1	1	0	3	3	2	1	3	2	2	3	3	3	3	41	4.55556	4.8	4.83333	4.1	3.33333	4	2.66667	6	9	3	4
2	13	1	2	2	2	1	4	3	1	3	3	0	1	0	3	0	2	3	2	0	3	3	0	3	3	0	1	34	4.88889	3.6	3.6242	4.25	4	5	3.33333	8	6	2	7
2	12	1	2	2	2	1	0	2	1	1	3	1	2	1	3	2	1	1	2	1	2	0	3	1	2	1	1	31	4.11111	4.6	3.33333	4.3	2.66667	3	2	5	8	9	4
2	13	1	2	2	3	2	5	1	2	1	2	2	2	1	1	2	0	1	2	1	1	1	2	2	2	1	0	27	3.44444	3.6	3	3.95	4.33333	5	2.66667	7	5	6	4
2	12	2	2	2	2	0	0	3	2	3	3	3	3	3	2	3	3	3	2	2	3	3	2	3	3	3	3	55	3.22222	3.6	2.16667	3.75	2	2.33333	1.66667	6	4	4	4
2	14	2	2	2	1	2	7	0	0	0	3	0	0	0	3	1	0	0	3	1	0	1	3	1	0	0	1	17	3.77778	4	1.33333	3.1	2.33333	2.66667	1.66667	6	9	7	6
1	13	1	2	3	3	1	7	0	0	1	3	3	3	2	0	0	0	3	2	0	0	2	3	0	1	3	0	26	3.77778	2.8	2.16667	3.9	4.33333	4	3.66667	6	3	6	5.33384
2	13	2	2	1	1	1	7	3	0	0	0	3	3	3	2	3	3	1	0	0	0	0	2	1	3	0	0	27	3.33333	4.4	3.33333	3.8	3.33333	3.33333	2	5	6	5	6
2	12	2	2	1	1	1	2	1	1	1	1	0	1	0	1	0	1	2	2	1	1	1	1	1	1	1	1	19	4.44444	4.8	2.66667	4.15	4.33333	4	3.33333	6	8	3	6
2	12	2	2	2	2	1	7	1	1	2	1	1	1	1	2	1	0	1	0	1	0	0	1	2	2	0	1	19	4.22222	3.8	4	4.3	4.33333	4.66667	3.33333	6	6	6	4
1	13	1	1	3	3	1	2	2	1	1	0	0	0	2	2	1	1	1	1	1	1	1	1	1	1	1	0	19	3.44444	4.6	1.33333	4.7	3	3	2.66667	6	6	6	7
1	14	2	1	1	1	1	3	1	0	0	3	0	0	1	3	0	3	0	3	0	0	0	3	2	0	0	0	19	3.77778	5.2	2.33333	4.45	4.33333	4	3.66667	4	7	5	2
1	12	1	2	0	0	1	7	3	3	3	0	3	3	3	0	1	3	3	1	3	3	3	1	3	3	3	3	48	5.11111	5.2	5.66667	5.1	4.66667	4.66667	4.66667	7	15	3	7
2	12	2	2	4	3	1	7	2	1	1	1	2	1	1	1	1	1	0	1	1	0	1	1	2	2	2	1	23	4.77778	4.8	4.33333	4.5	3.66667	3.66667	4	7	7	8	7
2	13	1	2	1	1	3	3	3	1	2	3	0	3	1	2	2	3	2	1	1	2	1	2	2	3	2	0	36	4	4.8	4.83333	4.83452	3.33333	2	3	4.83873	5	4	2.70056
2	13	2	2	4	3	1	0	1	2	2	0	3	1	2	2	1	2	3	3	1	1	1	0	0	0	0	0	25	2.55556	3.8	2.66667	3.8	4.66667	4	4	7	5	6	8
2	12	2	2	1	1	1	0	1	3	1	1	0.762471	0	1	2	0	1	2	0	1	0	1	0	0	1	1	0	16.7625	4.11111	5.8	4.83333	4.8	5	5	3.66667	7	8	8	8
2	12	2	2	1	1	1	3	0	0	1	1	2	3	2	3	2	3	1	2	2	3	1	0	0	3	0	2	31	3.22222	4.6	4.83333	4.25	2.33333	2.66667	2.33333	10	10	2	6
1	13	2	2	1	1	1	7	3	2	2	1	2	2	2	0	1	2	0	1	0	2	1	2	1	1	1	2	28	3.88889	5.6	5.5	4.8	4.33333	4	2.66667	6	8	10	9
1	12	2	2	1	1	1	7	0	0	0	2	2	0	0	2	1	0	1	3	1	1	0	3	0	1	2	0	19	4.55556	3.4	3.16667	5.1	4.66667	4.66667	4.66667	2	9	10	5
2	13	2	1	0	0	1	0	2	0	1	1	2	1	1	3	1	1	2	2	1	1	0	3	1	1	1	1	26	1.77778	4.4	1.66667	2.3	3.33333	3.66667	1.66667	7	7	4	7
2	13	2	2	2	1	1	5	2	1	1	3	3	2	2	1	0	1	1	2	3	2	2	2	1	0	2	0	31	4.88889	6	3.66667	5.65	3.66667	4	3.33333	6	7	7	3
2	13	2	2	0	0	1	0	1	2	3	1	1	2	1	2	1	1	3	2	1	1	0	2	1	1	1	1	28	4.88889	4	3.5	4.55	3.66667	4	1.66667	5	4	7	6
2	13	2	2	1	1	1	3	0	3	0	3	0	1	3	3	0	2	3	3	0	0	0	2	0	0	0	0	23	4.55556	5.2	4.16667	4.9	4.33333	4	2.66667	5	6	4	3
1	13	2	2	2	1	1	4	2	1	0	0	2	1	0	0	0	3	1.57655	1	0	3	2	1	1	2	3	1	24.5766	1.66667	4	2.16667	3.6	1	3.66667	3.66667	7	9	5	5.86059
1	13	2	1	1	2	1	4	0	0	0	3	2	0	1	0	1	2	3	3	0	0	0	1	2	1	1	0	20	5.22222	5.6	5.33333	5.2	3.33333	3.66667	3	5	5	5	5
2	13	2	2	1	1	1	0	2	1	0	0	1	1	1	2	1	1	1	0	1	1	1	1	2	1	1	1	20	5	4.6	4.33333	4.65	3	3.66667	2.33333	6	10	5	7
2	12	2	2	3	2	1	7	3	3	3	0	1	3	3	0	3	3	3	3	0	3	3	0	3	3	3	3	46	4.77778	3.8	3.5	4.5	1	2	3	5	5	6	4
1	12	2	2	3	1	1	7	0	1	2	0	2	1	0	2	2	3	2	2	0	1	2	0	2	1	0	1	24	3.55556	4	3.33333	3.55	2	3	2.66667	5	5	4	5
2	0	2	2	1	1	1	2	3	3	3	1	2	3	1	3	2	3	0	0	3	3	0	3	3	3	2	1	42	5.11111	4.2	2.16667	4.35	3.33333	3	3	8	9	4	4
2	13	2	2	0	0	1	2	2	0	0	3	0	0	0	3	0	0	0	1	0	1	0	0	2	1	0	3	16	5.2737	4.8	4.41788	4.55	4.33333	4.66667	4	7	9	8	6
2	14	2	1	2	1	1	1	1	1	2	2	2	1	1	2	2	0	0.677452	1	0	2	0	0	1	1	2	2	23.6775	3.22222	5.6	4.16667	4.55	3.33333	4	2.33333	5	7	2	4
2	12	1	2	0	0	1	0	1	3	3	2	1	1	1	2	1	2	2	2	0	1	1	2	2	2	1	1	31	4.22222	4.8	4.16667	4.4	3.33333	4	2.66667	5	5	4	4
2	0	2	2	1	1	1	4	0	1	1	3	0	0	1	3	1	1	0	3	0	0	0	3	1	0	0	0	18	3.33333	3.6	3.16667	4.1	5	5	3.33333	7	9	8	6
2	13	1	2	3	3	1	7	2	0	1	1	3	1	1	1	1	3	0	0	0	1	1	0	3	3	3	0	25	5.33333	4.8	5.5	5	5	5	4.66667	4	8	3	6
1	12	2	2	2	2	1	4	1	1	2	2	0	1	1	2	1	1	1	2	2	0	1	2	2	1	2	0	25	4.55556	5.2	5.83333	3.75	3.66667	3.33333	3.33333	4	9	7	4
1	12	1	2	3	3	1	6	2	0	3	1	1	2	1	0	3	3	0	1	1	1	1	2	0	3	1	1	27	4.11111	3.6	4.5	3.50388	2.05914	2.66667	2.33333	4.77349	4	7	7
2	13	2	2	1	2	1	3	1	1	2	1	1	3	3	0	3	3	3	0	3	3	2	1	2	1	1	0	34	4.55556	5.6	5.16667	4.65	4.33333	4	3.66667	6	9	6	5
2	12	2	2	0	0	1	3	2	1	0	0	2	3	1	3	2	2	1	2	3	3	0	1	1	2	0	1	30	4.11111	4.4	5.5	3.85	3.33333	3.66667	3	5	8	6	6
2	12	2	2	3	2	3	7	0	3	2	0	0	1	0	3	0	3	0	3	0	3	0	3	3	0	3	0	27	4.55556	4.2	4.16667	4	1	1.66667	1.66667	4	4	2	2
2	13	1	2	1	2	1	0	0	1	3	3	1.54946	3	3	3	2	0	1	2	3	2	1	3	0	1	2	1	35.5495	4.11111	3.6	3.5	3.5	4	3.33333	3.66667	5	7	8	7
1	12	2	2	1	1	1	4	1	0	1	1	1	1	1	2	0	0	1	1	1	0	1	1	0	1	1	1	16	4.44444	4	3.83333	4	4.33333	4.33333	4.33333	5	8	6	7
1	14	2	2	2	2	2	0	2	0	1	3	0	1	1	3	1	0	0	2	1	1	1	3	1	1	1	1	24	3.66667	4.4	3.33333	4.00891	2.33333	2	3	4	9	2	4.62535
2	11	2	2	2	2	2	7	3	3	3	2	0	3	3	2	3	3	1	2	1	3	2	0	2	3	3	1	43	4.88889	6	3.66667	4.45	3.33333	3.66667	2.66667	5	4	6	2
2	13	2	2	2	1	1	5	0	0	1	3	1	1	1	2	0	1	0	0	0	0	0	0	3	3	3	0	19	4.55556	5.4	4.83333	4.7	4	4	2.33333	5	9	7	5
1	12	1	2	3	3	1	6	3	2	2	2	1	3	1	2	1	0	2	2	3	2	0	3	1	2	1	0	33	3.22222	3.6	2.5	4.35	4.52209	3.66667	2.90012	4	6	7	3
1	13	2	2	1	2	1	7	0	0	1	3	1	1	1	2	0	1	0	0	0	0	0	0	3	3	3	0	19	4.44444	3.80664	4.16667	4.9	2.66667	3.33333	3	5	8	8	8
1	12	1	2	1	1	1	5	3	3	3	3	1	3	2	3	1	1	0	2	3	2	1	2	2	2	2	1	40	4.77778	4.2	4.66667	4.75	4	3.66667	3.66667	7	5	2	3
2	12	2	2	1	1	1	1	2	1	2	1	0	1	0	1	1	0	2	1	2	1	2	2	2	1	3	2	27	4.77778	5	5.16667	5.5	4.66667	2.66667	4	4	9	4	6
1	13	2	2	1	2	1	2	0	1	1	3	1	1	1	3	1	0	0	3	0	3	3	0	1	1	0	0	23	4.44444	4.8	4.16667	5.05	3.66667	4	2.33333	4	4	2	5
2	12	2	2	0	1	4	7	3	0	2.22752	3	0	3	3	1	3	3	0	3	1	1	2	2	0	3	3	3	39.2275	5.22222	3.8	3.33333	4	1.66667	3.66667	1.33333	7	8	6	6
2	12	2	2	0	0	1	0	1	0	0	3	0	1	0.360559	3	1	1	0	1	0	1	0	2	3	1	1	0	19.3606	5	4.8	4.83333	4.45	3	3	4	4	5	6	4
2	13	2	2	1	1	1	4	1	1	0	2	0	0	0	0	0	0	2	1	2	3	1	2	1	1	1	1	19	4.22222	4.2	4.16667	3.7	2.33333	3.33333	3	5	5	4	6
2	12	2	1	3	1	1	3	2	1	1	3	0	1	0	2	1	1	1	3	2	1	1	2	1.6391	2	2	0	27.6391	4.44444	5.4	3.33333	4.05	3	2.66667	3	4	3	3	6
1	12	1	2	1	1	1	7	0	0	0	3	1	1	1	1	0	0	3	1	1	1	0	2	3	0	1	0	19	4.33333	4.2	3.66667	4.1	3.33333	2.33333	2.66667	5	6	7	5
1	12	1	2	2	2	1	7	1	0	0	3	3	2	2	2	1	0	0	1	0	0	0	1	1	1	0	0	18	4.33333	4.6	5.33333	5.05	5	5	5	4	4	2	2
2	13	2	1	1	2	1	7	0	0	1	1	0	1	0	3	1	0	0	2	1	1	1	3	1	0	0	0	16	4.55556	5.6	4.66667	5.5	4.66667	5	3	3	4	6	6
1	12	2	1	2	2	1	7	1	0	0	3	1	2	2	3	2	2	3	2	1	2	2	2	2	2	2	1	35	4.55556	3.6	5.16667	4.0831	5	5	2.33333	4	9	6	6
1	13	2	2	2	1	1	7	1	2	2	3	1	1	1	2	1	1	1	2	1	1	1	2	1	1	1	1	27	3.55556	2	3	3.2	3.33333	2.33333	3.66667	10	15	6	8
1	12	2	2	3	1	2	2	1	0	0	2	1	1	1	2	1	1	0	2	1	1	0	2	1	1	1	0	19	4.22222	3.8	3.83333	4.7	2	1.33333	2.66667	5	6	4	5
1	12	2	2	1	1	1	0	1	0	1	0	0	0	0	0	2	1	3	1	2	1	1	2	1	0	1	1	18	3.11111	3.8	3.16667	3.25	2.66667	3	2.33333	4	5	8	8
2	12	2	2	4	3	1	0	2	1	1	0	0	1	1	1	1	0	2	2	0	1	0	2	1	1	0	1	18	3.88889	3.4	4.5	4.05	3.33333	3.66667	3.33333	5	6	4	6
1	14	2	1	1	1	1	2	2	2	1	0	0	1	0	2	1	0	0	0	2	2	0	0	3	0	0	1	17	5	2.8	1	3.8	2	3	2	5	7	3	3
0	14	2	1	1	1	1	1	1	1	1	3	1	0	0	3	0	0	0	3	0	0	0	3	0	0	0	0	16	3.88889	2.2	3.16667	2.95	3.33333	3.66667	2	7	9	5	9
2	13	2	1	1	1	1	4	2	0	2	3	1	3	2	0	3	2	1	1	0	3	3	3	3	3	3	3	41	5	4.6	5.5	4.15	2.66667	1.66667	1.33333	4	5	6	6
1	13	2	2	1	1	1	7	1	1	1	2	1	1	1	2	1	1	1	2	1	1	1	2	1	1	1	1	24	3.11111	3.4	2.5	3.15	1.66667	3	2	6	4	3	5
1	12	2	2	1	1	1	7	1	1	3	3	1	0.95923	0	1	1	1	1	3	1	0	1	0	1	0	2	1	22.9592	3.44444	4	2.33333	4.1	3.33333	3.33333	4	5	6	8	3
2	13	2	2	1	1	1	4	2	1	0	0	2	3	1	3	2	2	1	2	3	3	0	1	1	2	0	1	30	3.55556	4.44489	4.16667	4.1	3	2.66667	2.66667	5	5	5	6
2	12	2	2	3	2	1	7	2	0	0	3	1	2	1	2	2	1	1	2	1	2	2	2	1	2	2	0	29	5.22222	5	6	5.1	4.33333	4.33333	4	5	9	6	8
2	12	2	1	1	1	2	4	1	2	0	3	1	2	1	2	1	2	1	2	1	1	1	3	1	1	1	1	28	4.77778	5.6	5	4.8	3	3.33333	2.33333	4	4	3	4
1	12	1	1	0	0	1	2	0	1	3	3	0	0.940456	2	3	3	2	2	2	0	0	0	0	3	0	0	0	24.9405	3.44444	1.8	3.66667	2.85	2	3	2	5	8	6	6
2	12	2	2	3	3	1	6	2	1	2	3	3	2	1	2	2	3	2	2	1	1	1	3	3	3	1	2	40	4.88889	5	4.66667	5.05	5	4.66667	4.33333	6	7	2	5
2	12	2	1	2	1	1	6	1	2	0	1	1	1	1	1	1	1	0	1	1	3	1	1	0	1	2	1	21	4.66667	5.6	5	5.3	3.66667	4	1.66667	4	4	2	2
2	12	2	2	1	1	1	4	0	1	1	2	1	1	1	2	1	1	1	1	0	1	1	2	0	2	1	0	20	4.33333	5.6	5.5	4.8	5	4.66667	3.66667	6	7	4	6
1	12	1	2	2	1	1	0	0	0	1	3	0	3	0	0	0	0	0	2	3	2	1	2	1	3	1	0	22	4	4.6	4.5	4.55	3.66667	3.33333	4	4.75966	4	6	3.37146
2	12	2	2	2	2	1	0	1	1	0	1	1	1	1	1	1	1	2	1	0	2	1	1	1	1	0	0	18	3.11111	5	3.5	3.7	2.66667	3	2	5	5	4	3
1	13	2	1	1	1	1	4	1	0	1	3	2	0	0	3	0	1	1	2	0	2	1	3	0	0	0	2	22	4.33333	3.4	4.5	3.45	2	2.33333	3	5	12	8	2
2	12	2	2	2	1	1	7	2	0	1	2	1	2	2	2	1	1	1	1	0	1	0	2	1	1	0	1	22	5.66667	4.8	5.66667	5.35	4	3.33333	3.66667	6	9	7	4
2	12	2	2	1	1	1	0	0	0	1	3	1	2	1	3	0	1	0	0	1	1	1	1	1	0	0	0	17	4.44444	4.4	3.16667	3.45	5	4	2.66667	8	9	4	7
1	12	2	2	2	2	1	0	1	0	1	2	1	2	1	3	2	1	2	2	1	3	3	3	1	2	3	3	37	3.66667	3.6	2.5	2.9	4.33333	4	3	5	9	7	9
1	13	1	2	1	4	1	7	1	0	1	1	1	2	1	2	1	1	1	1	3	1	1	1	0	1	1	1	22	4.13086	4.32789	3.93577	4.04673	3.27078	3.40249	3.03366	6	6	9	7
1	12	2	2	3	2	4	7	1	1	1	2	1	1	1	2	1	1	1	2	1	1	1	2	1	1	1	1	24	5.33333	5.2	3.83333	4.75	4	3.33333	1.66667	3	4	2	2
1	13	2	2	1	1	1	2	0	1	0	3	1	1	1	3	1	0	0	3	1	0	0	3	1	1	0	0	20	4.88889	5	4.5	4.75	2.33333	3.66667	3.33333	4	6	6	3
1	13	1	2	1	1	1	4	3	3	3	0	3	3	3	3	3	3	3	2	1	3	3	3	3	3	3	3	54	5.11111	5	4.5	4.45	4	4	3.66667	5	7	8	5
1	12	2	2	1	2	1	3	0	1	3	3	0	0	2	3	3	2	2	2	0	0	0	0	3	0	0	0	24	4.22222	3.4	3	4.9	4.66667	5	2.66667	5	8	10	2
2	12	2	2	1	1	1	1	0	0	3	1	1	0	2	1	2	0	0	0	3	2	0	3	2	2	2	2	26	4.44444	5.8	5.16667	4.75	4.33333	5	3	6	5	4	4
1	13	2	1	1	1	1	4	2	1	2	0	0	3	1	0	2	2	2	2	1	2	2	2	2	3	1	0	30	5.22222	3.4	4.16667	4.15	3	3.66667	2.33333	6	5	5	6
2	13	2	1	2	1	1	4	1	1	1	3	1	1	0	2	1	1	0	3	1	1	2	3	1	1	1	0	25	3.33333	2.8	3.5	3.55	3.33333	3.33333	2.66667	6	9	8	6
2	12	1	2	4	4	1	6	1	1	2	2	1	1	3	1	1	1	2	1	1	1	0	0	2	1	0	0	22	3.88889	2	3.66667	3.25	2.66667	2.33333	1.66667	6	9	8	10
1	12	1	2	1	2	1	4	0	1	0	3	0	0	0	3	0	0	1	2	1	2	2	1	3	0	0	1	20	5.33333	5.8	5	4.1	3.33333	3.33333	2.33333	4	3	6	2
2	12	1	2	2	2	3	3	1	0	1	3	3	1	2	2	1	2	0	1	1	1	0	2	1	0	0	1	23	3.77778	4.2	2.83333	4.4	4	3.66667	2.66667	6	7	2	4
2	13	2	2	1	1	1	7	1	3	3	3	0	1.37433	1	2	0	1	0	2	2	2	2	2	1	1	1	1	29.3743	5.33333	5.4	5.33333	5.4	3.66667	3	2.66667	6	7	6	5
2	12	2	2	2	4	1	7	0	0	0	3	2	0	1	0	1	2	3	3	0	0	0	1	2	1	1	0	20	4.77778	3.8	3.66667	4.85	5	4	4.33333	5	5	9	5
2	13	2	1	1	4	0	7	1	1	0	3	0	1	3	3	1	1	3	3	0	0	0	2	0	0	1	1	24	4.88889	4.2	4.83333	4.95	3.66667	3.66667	2.66667	6	5	7	6
1	12	1	2	2	1	1	2	1	2	0	3	0	0	1	3	1	2	3	3	0	0	1	2	2	1	2	0	27	4.22222	4.6	4.16667	4.2	2.33333	2.66667	1	5	5	6	5
0	13	1	1	1	1	1	3	0	0	0	0	0	0	3	1	0	0	0	3	1	0	0	3	0	3	3	2	19	3.88889	4.8	4.66667	4.85	5	4	5	5	7	4	5
2	12	2	2	2	1	1	3	1	1	2	1	0	0	0	2	1	0	0	1	1	2	2	1	2	2	2	1	22	5.11111	5.6	5.33333	4.75	3.33333	4	3.33333	6	3	2	4
2	13	2	1	2	1	1	7	0	0	0	3	0	0	0	3	0	1	0	3	0	0	0	3	1	1	1	0	16	3.33333	3.4	3.33333	3.7	3	3	2.66667	6	7	6	2
2	13	2	2	1	1	1	3	3	1	1	3	1	1	1	3	0	1	0	2	1	0	0	2	1	2	0	0	23	4.77778	5.4	6	5.75	2.33333	2.33333	3.33333	4	6	2	2
1	13	2	2	2	1	1	6	1	2	0	3	1	2	0	0	0	2	1	2	1	1	0	2	0	2	0	0	20	5	4	4.83333	4.55	4.33333	4	4	4	6	4	4
1	12	2	2	1	1	1	7	0	0	2	2	0	2	0	0	1	0	1	3	3	2	2	3	0	2	0	0	23	4.66667	5.4	5	5.2	5	5	5	2	3	5	3
1	12	1	1	0	0	1	3	2	2	2	3	2	0	0	0	0	0	0	3	0	0	0	3	0	0	0	0	17	3.55556	3.6	4.33333	4.35	5	5	4	5	6	2	3
1	12	2	2	2	1	1	4	1	2	1	2	1	2	1	2	1	2	3	2	2	1	1	1	1	1	1	2	30	3.77778	1.6	2.33333	3.35	2.33333	2	3.33333	4	6	4	2
2	12	2	2	2	0	1	3	3	0	1	3	3	2	2	2	1	1	3	1	2	3	3	2	3	3	3	0	41	5.02215	5.09021	4.8003	4.94431	5	5	4.66667	3	4	3	3
2	12	2	2	1	1	1	7	0	0	1	1	0	0	3	2	0	0	2	3	3	3	3	1	1	0	0	0	23	4.33333	5.6	4.83333	4.80678	4	4	2	7	12	5	5
1	11	2	2	1	1	1	1	1	1	1	2	0	1	0	2	0	1	1	2	0	1	1	2	1	1	1	1	20	5.62363	4.4	6	5.1	3.33333	4	4	2	5	6	2
2	13	2	1	1	1	1	0	2	1	1	3	1	1	0	2	0	1	0	3	1	2	0	3	1	1	1	1	25	5.11111	4.6	4.5	5	3.66667	3	4.33333	5	9	2	5
1	13	1	2	1	1	1	4	0	1	0	2	0	0	1	2	3	3	1	1	1	1	1	3	0	0	1	1	22	4.55556	3.6	4.66667	4.25	4.33333	3	4	5	3	6	3
1	12	2	2	1	1	1	4	1	1	1	2	2	2	1	3	3	3	1	2	0	1	0	0	1	1	0	0	25	4.55556	5	4.5	4	4.66667	3	2.66667	3	3	5	2
1	12	1	2	2	2	1	7	1	3	2	1	1	2	1	0	0	0	3	2	1	1	1	1.10273	0	0.921694	1	0	22.0244	4.22222	4.6	4.16667	4.2	5	5	4.66667	3	5	4	3
2	12	1	2	3	3	1	7	2	2	3	2	2	2	2	2	1	2	1	3	2	1	1	2	3	2	1	2	38	4	3.2	4.33333	4.45	4	4	4.33333	5	9	8	8
1	14	2	1	1	1	1	3	0	0	1	2	0	1	0	1	2	0	0	2	1	0	0	1	0	3	3	0	17	6	6	6	5.3	5	3.66667	2.33333	5	3	4	6
1	12	1	2	3	3	1	7	0	2	1	2	3	2	1	2	0	0	0	3	0	0	0	2	0	2	0	2	22	4.22222	2	3.5	3.1	4.33333	3	4.33333	6	15	6	10
1	12	2	2	0	0	1	0	1	1	1	2	1	1	1	2	1	1	0	1	3	1	1	2	1	1	1	1	24	3.66667	2.8	3.5	3.05	3	3.33333	2	5	6	7	8
2	12	2	2	1	1	1	3	2	1	3	0	1	3	1	0	1	2	0	1	2	1	3	0	1	0	2	0	24	5.33333	5.6	5.33333	5.05	5	4.66667	3.66667	3	3	4	6
2	13	2	1	2	1	1	2	0	0	0	3	0	0	0	1	3	2	1	3	0	0	0	3	0	0	0	0	16	4.33333	4.6	5	4.95	5	4.66667	3.33333	8	5	8	6
1	12	2	1	0	0	1	5	0	1	2	1	1	1	1	2	1	1	2	2	3	0	2	2	1	1	2	2	28	4.77778	2.8	3.16667	4.35	5	5	4	5	4	10	9
1	12	2	1	1	2	1	3	0	0	0	2	0	1	3	3	0	1	2	2	2	0	0	3	2	0	0	0	21	4.77778	3.8	5.33333	4.75	4	3	3.33333	3	4	2	4
2	12	1	2	2	2	1	7	0	1	1	3	1	1	1	3	2	0	2	2	0	0	0	2.16845	0	0	0	0	19.1684	2.66667	4	3.5	3.9	4.33333	4.33333	3	8	6	3	6
2	12	2	2	2	2	1	5	0	1	1	2	1	0	0	3	0	3	3	3	0	3	0	3	3	3	1	3	33	5.44444	3	5.16667	4.5	4	4	1.33333	10	3	6	10
2	13	2	2	3	1	1	4	1	0	1	1	1	1	1	2	1	1	0	1	0	2	1	1	1	1	2	0	19	3.22222	3.4	3	3.35	3	5	1.66667	5	3	6	4
1	14	2	2	1	1	1	5	0	0	0	3	0	0	0	3	0	0	2	2	0	3	2	2	1	1	0	0	19	4.11111	5.2	4	5.1	5	4.66667	4	3	9	6	4
1	12	1	2	4	4	1	7	1	2	1	2	1	1	2	2	1	2	3	2	1	3	1	0	3	2	3	2	35	5	5.4	4.6104	5.7	5	4	5	6	6	3	4
2	12	2	2	0	2	1	0	1	1	0	1	3	1	3	1	1	1	2	1	1	2	0	0	3	3	3	0	28	4.33333	4	3.83333	4.2	3	3.33333	2.33333	5	5	6	7
1	14	1	1	1	1	1	4	3	1	0	2	1	2	1	1	1	1	3	1	3	3	1	1	1	1	1	0	28	4.44444	3.8	3.33333	4.25	2.66667	4.33333	3.33333	5	8	4	7
2	12	2	2	1	1	2	7	1	1	2	2	2	2	2	3	0	0	2	2	2	1	0	3	0	1	1	0	27	3.77778	3.8	2.5	3.75	3	3.66667	3	6	7	7	5
2	12	1	2	0	0	1	6	1	0	1	2	0	0	0	2	0	2	0	2	1	1	3	3	1	1	1	1	22	4.88889	4.8	3.5	4.6	4	3	2	6	4	6	5
1	0	2	2	3	2	1	7	0	2	2	0	2	2	1	2	1	0	0	1	3	0	3	1	1	3	3	0	27	6	6	6	6	5	5	5	2	3	2	2
1	12	2	2	1	1	1	7	1	0	0	3	2	1	0	2	0	3	3	2	2	0	2	3	2	0	0	0	26	4.02499	4.2	4.16667	3.65	3	3.66667	3.66667	4	9	7	3
2	12	1	2	3	3	1	7	1	0	1	3	0	3	1	1	0	2	3	3	1	2	0	3	0	2	0	0	26	4.44444	4.2	4.66667	4.75	4.33333	3.33333	4.66667	6	9	7	5
1	13	2	2	1	1	1	7	1	0	0	3	1	1	0	3	0	1	2	0	0	1	1	0	1	0	0	1	16	4	4.6	6	4.26191	4	3.66667	2	8	10	10	4
2	12	1	2	3	3	1	4	1	0	1	3	1	1	0	3	0	1	0	2	0	0	0	2	1	1	0	0	17	3.88889	4.8	3.5	4.35	3.66667	3.66667	4	7	5	4	5
2	13	2	2	2	1	1	5	3	1	0	2	3	3	3	2	3	3	3	2	2	3	1	2	0	3	2	0	41	2.33333	3.2	2.16667	2.5	4	4.33333	2.33333	7	7	9	6
1	12	2	0	3	1	1	3	0	0	1	3	1	1	0	2	1	1	1	1	0	1	1	2	1	1	0	0	18	4	3.8	3.83333	4.1	2.33333	3	2.33333	5	8	4	7
2	12	2	2	2	2	1	5	3	2	2	2	2	1	2	3	2	2	1	2	0	3	3	1	3	3	3	1	41	5.55556	5.6	5.33333	5.9	5	5	5	4	3	4	2
1	13	2	2	3	3	2	1	0	0	0	0	3	0	0	3	1	1	0	0	3	3	0	3	1	3	0	0	21	3.11111	6	5.5	3.1	1.33333	4.66667	1.66667	3	9	4	4
2	12	1	1	4	4	3	0	1	2	2	1	0	1	1	0	0	3	2	2	1	2	0	2	1	1	0	0	22	6	6	6	5.35	5	4.33333	5	4	3	2	3
2	11	2	1	2	2	1	7	0	0	1	2	1	1	1	2	1	1	1	1	0	0	2	3	2	0	0	0	19	4.77778	5.2	5	4.65	5	5	3.66667	6	6	7	3
1	14	2	2	2	0	1	6	3	1	0	1	0	2	1	2	1	1	0	2	1	1	0	0	1	1	0	0	18	3.22222	1	1	2.35	3	3.66667	2.66667	5	3	6	4
1	13	2	2	0	0	1	5	1	0	1	3	1	0	0	1	3	3	0	3	0	0	2	1	0	0	1	3	23	4.66667	5.6	5	5.2	5	5	4	4	9	2	3
1	13	2	2	1	1	1	0	1	1	1	2	0	0	2	0	0	3	3	3	3	1	2	2	3	3	3	0	33	4.33333	6	6	4.5	4	3.33333	4	2	3	2	2
2	12	2	2	1	1	1	7	2	1	0	3	1	0	0	3	0	0	0	3	1	0	2	1	3	1	0	0	21	4.11111	5.2	4.66667	4.15	5	4.33333	3.33333	7	6	5	5
2	12	2	2	2	3	1	2	1	0	3	3	0	0	0	3	0	0	0	3	0	0	0	0	3	0	1	0	17	3.88889	3.6	4	4	1	2	1.33333	4	4	5	3
1	13	2	1	1	2	1	0	0	0	0	1.79721	2	2	2	2	1	3	1	2	1	1	1	2	1	1	1	1	25.7972	3.77778	4	2.66667	4.2	3	2.33333	3	7	5	6	4
2	12	2	2	2	2	1	5	0	0	2	3	0	0	3	3	0	0	2	3	0	0	3	3	0	0	0	0	22	5.11111	5.4	5.5	5.25	4.33333	4.66667	3.33333	6	3	2	4
1	12	1	2	3	4	1	7	3	0	1	1	2	2	1	1	1	1	0	1	0	1	0	1	1	2	0	0	19	4.66667	4.8	5	4.75	2.33333	3	2	3	3	3	2
2	13	2	2	2	1	1	4	2	2	2	2	0	0	1	3	3	3	1	2	1	2	1	3	3	1	1	0	33	5.11111	5.6	5	5.3	5	4.66667	4.33333	2	6	4	3
1	14	2	1	1	1	1	2	0	1	3	3	3	3	3	1	1	1	0	3	3	1	2	1	0	0	3	0	32	4.11111	4	3.16667	3.83214	3.66667	4.66667	3.33333	6	4	5	6
1	12	1	1	1	3	3	5	2	1	2	1	1	2	1	0	1	2	2	2	1	3	2	2	1	2	3	0	31	5.44444	5.6	6	5.5	5	4.33333	4.66667	2	3	2	2
1	12	2	1	1	1	1	7	0	1	2	0	3	3	1	0	3	3	0	2	1	0	0	3	1	1	2	3	29	2.33333	2.6	3.83333	2.7	3	2.66667	1.33333	6	8	4	5
1	14	2	2	2	1	1	7	2	2	2	2	0	2	0	1	1	0	2	3	1	1	0	3	1	2	0	1	26	5.66667	5.6	5.66667	5.65	5	5	4.33333	4	3	2	2
1	14	2	1	1	1	1	7	2	1	3	0	1	3	1	0	1	2	0	1	2	1	3	0	1	0	2	0	24	5	2	4.33333	4.75	5	4	3.66667	6	7	4	5
1	12	2	2	3	3	1	7	1	1	1	2	1	1	1	2	1	1	1	2	1	1	1	2	1	1	1	1	24	3.22222	3.8	2.66667	5.5	5	5	3.66667	2	7	6	2
2	12	2	2	2	1	1	6	0	0	1	1	0	0	3	2	0	0	2	3	3	3	3	1	1	0	0	0	23	4.66667	5.4	5.33333	4.95	4.66667	4.33333	3	5	9	6	5
2	12	2	2	1	2	1	3	1	1	2	1	0	0	0	2	1	0	0	1	1	2	2	1	2	2	2	1	22	6	6	6	6	5	5	4.66667	2	5	2	2
1	12	2	2	2	2	1	0	1	0	0	2	2	1	0	1	1	2	1	1	1	2	2	0	0	1	2	1	21	3.88889	5.6	5	4.35	5	4.66667	4.33333	4	6	4	4
2	11	2	1	1	1	1	7	0	1	0	2	1	1	1	0	1	0	3	1	2	3	1	1	1	1	0	0	20	5	4.6	3.5	4.9	5	5	4	3	3	2	5
2	12	2	2	4	3	1	7	0	0	1	2	2	0	0	1	1	3	2	1	0	1	3	2	0	1	0	0	20	5.22222	6	5.33333	4.85	4	4.33333	4.33333	4	3	2	2
1	12	1	2	3	1	1	7	1	1	0	2	1	1	1	2	0	0	1	2	1	0	1	2	1	1	1	1	20	3.77778	3.8	4	3.85	3.66667	3.66667	3	5	5	5	5
2	11	2	1	2	2	1	0	1	1	0	3	0	0	0	3	0	0	0	3	1	0	1	3	2	0	0	0	18	4.88889	5	4.5	4.95	4.66667	4	5	5	5	4	4
1	12	1	2	3	2	1	0	1	0	1	1	1	0	0	1	0	0	0	2	1	0	0	1	1	3	3	0	16	5.22222	3.8	3.5	3.95	3.33333	3.66667	4.66667	4	5	5	5
2	12	2	1	1	1	1	4	1	0	0	2	0	0	0	2	0	0	3	3	0	2	0	2	0	1	0	0	16	3.33333	5.4	2.66667	4	4	4	2	3	4	4	2
2	12	2	2	0	1	3	1	2	1	2	2	2	1	1	2	0	2	2	2	2	2	2	1	2	1	1	1	31	4	3.8	2.83333	3.2	2	2	2.33333	7	7	4	5
1	13	2	2	1	1	1	4	0	0	0	0	3	3	3	0	0	3	3	2	3	0	0	0	0	0	3	3	26	5.22222	5.6	5.5	4.75	3.66667	2	1.66667	4	8	3	4
0	12	2	0	2	2	1	6	1	1	0	2	0	1	2	3	0	0	2	3	0	0	2	3	1	0	0	0	21	3.55556	4.4	4.5	4.05	4.33333	4.66667	2.66667	5	7	6	4
2	12	1	1	3	4	2	7	2	1	3	0	0	2	1	1	3	3	0	2	2	2	0	0	2	1	1	2	28	4.55556	6	3.5	4.85	5	4	4.33333	4	7	6	6
0	13	1	2	2	2	1	7	0	1	0	3	1	1	1	3	1	0	0	3	1	0	0	3	1	1	0	0	20	3.22222	2	2.5	2.75	3.66667	2.66667	2.33333	4	6	8	9
1	13	2	1	2	1	1	7	1	0	2	3	0	0	0	3	2	3	1	3	3	3	0	2	3	3	1	2	35	4.66667	4.8	4.83333	5.1	4.33333	4.66667	4.66667	2	3	2	2
2	12	2	2	1	1	1	5	2	1	1.26745	0	0	1	3	0	0	3	0	0	2	1	2	1	1	2	3	1	24.2675	5.11111	6	5.5	4.8	1.66667	1	4	3	4	7	4
1	12	2	2	0	0	1	0	2	2	1.69463	2	0	2	0	0	0	1	2	2	3	3	3	1	3	2	3	0	32.6946	3.44444	3.4	2.83333	2.65	2	3	4	6	4	7	8
2	12	2	2	2	2	1	7	3	0	3	0	2	3	0	2	0	0	3	2	3	3	0	2	0	3	1	0	30	3.66667	4.8	4.16667	4.75	5	4.66667	3.66667	3	3	5	2
1	12	2	2	2	2	1	6	1	3	2	3	2	1	1	1	0	2	2	3	0	0	1	2	0	1	2	1	28	4.33333	4.6	4.5	4.4	4.33333	3.33333	4	6	8	8	5
1	13	2	2	2	1	1	4	1	1	1	2	2	2	1	3	3	3	1	2	0	1	0	0	1	1	0	0	25	5.11111	6	6	5.7	4	4.33333	5	2	9	2	4
2	12	1	2	4	4	1	7	1	1	1	3	0	2	0	2	1	0	0	1	1	2	0	2	2	3	1	0	23	5.33333	5.6	5.33333	4.4	5	5	3.33333	3	4	6	7
2	12	2	2	2	1	1	7	1	0	0	3	2	0	2	1	0	0	3	2	1	0	0	1	2	0	0	0	18	5	5	5.33333	5.45	5	4	4	5	7	7	7
1	13	2	2	1	1	1	3	0	1	2	3	2	1	1	2	3	3	2	2	1	0	0	3	0	1	1	0	28	5.44444	5.6	5.83333	5.25	4.66667	4.33333	4.66667	4	6	8	4
1	14	1	1	1	2	1	4	1	2	1	3	0	1	0	0	0	0	1	0	1	2	1.01547	3	3	2	1	0	22.0155	4.55556	5.8	6	5.2	5	5	3.66667	4	4	5	2
2	13	2	1	4	4	1	3	2	0	2	3	1	2	1	2	0	0	0	3	1	0	0	2	1	1	0	0	21	4.77778	5.8	4.5	4.95	3.66667	3.66667	3.33333	6	8	5	2
1	12	1	2	2	1	1	7	3	0	2	3	0	3	3	1	1	3	3	0	2	2	1	1	3	3	0	0	34	1.88889	5.2	4.66667	4.15	3.33333	3.33333	2.80573	6	12	2	8
1	13	1	1	1	1	1	0	0	0	0	3	0	0	0	3	0	0	0	2	2	1	1	2	1	3	1	0	19	4.88889	5.2	4.33333	5.25	5	5	3.66667	2	3	3	2
2	12	2	2	3	4	1	7	1	0	2	0	0	1	0	2	2	1	0	0	0	2	1	1	2	2	1	0	18	3.33333	5.6	3.83333	5	4.66667	4.33333	4	6	5	7	4
1	13	1	1	2	2	2	5	0	0	1	2	1	1	0	1	1	0	0	2	0	0	2	3	0	0	2	0	16	5.33333	3.4	4.5	4.75	3.33333	3.33333	3	5	3	9	5
1	12	2	2	2	2	1	4	1	1	2	1	1	3	3	0	3	3	3	0	3	3	2	1	2	1	1	0	34	3.44444	2.8	3.83333	2.85	2.66667	5	2	5	9	6	6
2	13	2	2	1	1	1	7	3	0	1	0	1	1	0	1	0	2	1	0	2	1	1	2	2	2	1	1	22	4.66667	5.2	4.66667	5.1	3	4	3.66667	4	4	2	2
2	13	2	1	2	2	1	4	2	0	2	2	0	1	0	2	0	1	0	0	0	1	0	1	3	3	1	0	19	5.44444	5.4	5.33333	4.7	2.66667	4.33333	2.33333	3	6	5	5
1	12	1	2	0	0	2	0	1	1	2	0	3	3	3	2	2	2	3	2	1	1	1	3	3	3	1	2	39	5.11111	5	3.33333	4.02096	2	3	3.33333	4	10	8	4
1	12	1	2	1	2	1	5	1	0	0	0	2	3	3	0	0	2	3	2	1	3	2	0	3	3	2	1	31	4.77778	5	4.33333	5.3	5	5	3.66667	3	5	7	4
1	13	2	2	1	1	1	6	2	1	0	1	1	2	1	1	0	3	1	2	1	3	1	1	3	2	2	0	28	4.55556	2.6	3.66667	2.85	5	1.30072	2.66667	3	4	3	3
2	12	2	2	2	1	1	4	1	1	1	2	1	1	1	3	1	1	3	2	1	1	1	2	1	1	1	1	27	4	3.8	2.5	3.7	4.33333	4.33333	3.33333	4	7	5	4
2	13	2	2	0	0	1	4	1	1	2	2	0	1	1	2	1	1	1	2	2	0	1	2	2	1	2	0	25	5.33333	5.4	4.33333	4.95	3.66667	4	2	5	5	4	4
2	12	1	2	1	2	1	4	1	0	1	2	0	2	1	1	0	0	0	2	1	2	1	2	1	0	0	0	17	4.88889	4.8	5	4.75	3.33333	3	2.66667	4	5	5	4
2	12	2	1	0	2	3	7	3	0	2	0	1	0	0	2	0	1	3	1	0	0	0	1	3	1	0	0	18	3.33333	3.4	4.16667	3.7	3.33333	4.66667	3	4	6	7	5
1	12	2	2	3	3	1	7	1	2	1	1	1	1	2	1	1	1	2	3	1	0	0	2	2	0	0	0	22	4.77778	5	5.5	5.1	4.66667	3.66667	3.66667	5	4	5	5
1	13	2	1	2	2	1	4	1	1	1	2	1	2	2	2	1	0	0	2	1	0	2	2	2	1	2	1	26	4.22222	4.8	5.5	4.85	3.66667	3.33333	2.66667	3	4	3	5
2	12	1	1	2	3	0	0	1	0	1	2	0	1	1	1	0	1	0	2	1	2	2	2	0	1	2	0	20	4.33333	5.4	5.16667	4.4	4.01973	3.52288	3.13326	5	9	4	5
1	12	1	2	2	2	1	6	0	0	0	0	3	1	3	2	1	1	0	0	0	1	2	2	1	1	2	1	21	4.55556	4.4	4.5	4.25	5	4	4.66667	6	6	3	2
1	12	2	1	2	2	4	4	1	2	0	2	2	2	0	1	0	0	3	0	0	0	0	3	1	1	0	0	18	4.77778	5.6	4.66667	4.85	5	4.66667	4.66667	2	5	3	2
2	13	2	1	1	2	1	5	1	1	1	2	1	1	1	2	1	1	1	2	1	1	1	2	1	1	1	1	24	2.11111	2	2	2.8	3	3	2.33333	6	6	5	4
2	13	2	2	2	2	1	3	1	0	0	3	0	1	0	3	1	1	1	2	2	1	0	3	0	0	1	3	23	4.66667	5.4	4.5	4.55	4	4	2.33333	5	9	7	5
1	14	2	1	1	1	3	3	2	0	1	3	1	2	1	2	2	3	3	1	1	3	2	3	3	3	2	1	39	4	4.4	5.66667	5.4	4.33333	3.66667	4.33333	7	8	7	8
2	13	1	2	2	2	1	6	1	1	0	2	2	2	2	0	1	3	3	1	2	3	3	0	1	1	2	0	30	5	6	4.66667	4.35	4.66667	4.33333	3.66667	6	8	7	2
