# Supplementary material for: Trend and predictive psychosocial factors of persistent depression/non-depression in Chinese adolescents: A three-year longitudinal study
Source: PLoS One. 2024 Oct 21;19(10):e0308303. doi: 10.1371/journal.pone.0308303 (PMC11493258; doi:10.1371/journal.pone.0308303)
Supplement: S1 Data — (ZIP) [file pone.0308303.s002.zip › data final-excel/three groups at baseline and 1st-year follow-up/620 Persistent non-depression across one year.xlsx]

## Sheet: 620 Persistent non-depression across one year
gender	age	siblings	Migrantstatus	father_education	mother_education	family_structure	family_income	CESD1b	CESD2b	CESD3b	CESD4b	CESD5b	CESD6b	CESD7b	CESD8b	CESD9b	CESD10b	CESD11b	CESD12b	CESD13b	CESD14b	CESD15b	CESD16b	CESD17b	CESD18b	CESD19b	CESD20b	CESD1st	CBCa	PAa	PITa	GPYDQa	mutualitya	conflicta	communicationa	Classroomproblembehavioura	Academicfrauda	noexpectationfromteachera	Poorinterpersonalrelationshipa
2	12	2	2	0	0	1	1	0	0	0	3	0	0	0	0	0	0	0	0	3	0	0	0	1	0	0	0	7	6	6	6	5.35	5	3.66667	5	4	5	2	5
1	13	1	2	4	4	1	7	1	1	0	0	1	1	0	0	0	0	1	0	3	0	0	0	0	1	0	0	9	5.44444	5.8	5.5	5.64087	4.66667	4	5	3	3	3	2
1	12	2	2	1	1	1	7	0	0	0	0	0	0	0	3	0	0	0	3	0	0	0	3	0	0	0	0	9	5	5	5	5	3.33333	2.66667	3.33333	4	6	4	4
2	12	2	2	1	2	1	7	0	0	0	0	1	0	1	3	0	0	1	0	0	0	0	0	0	0	1	0	7	5.77778	5	4.33333	4.9	2	3.66667	2.66667	6	6	4	4
2	13	1	2	2	2	1	0	0	0	0	3	0	0	0	3	0	0	0	3	0	0	0	3	0	0	0	0	12	5.22222	5.4	5.66667	5.1	4.66667	5	4.66667	4	5	2	3
2	13	2	1	1	1	1	3	0	0	0	0	0	1	0	1	0	0	0	1	0	0	0	0	0	1	0	0	4	5.55556	5.4	4	5.25	4.33333	5	4.33333	2	3	2	2
2	12	1	2	2	2	1	7	1	0	0	1	1	0	1	1	0	0	1	0	1	0	0	2	0	1	0	0	10	4.66667	4.2	4.5	4.9	5	5	3.66667	4	5	4	3
2	13	1	2	2	2	1	0	0	1	0	3	0	0	0	1	0	0	0	2	0	0	0	2	0	0	0	0	9	3.88889	5.4	5	4.6	4.33333	5	3	5	5	2	3
1	13	2	2	1	1	1	7	0	1	1	3	0	0	0	1	0	1	0	1	1	0	0	0	0	1	0	0	10	3.34559	4	2.5	4.71371	5	5	3.66667	4	7	3	4
1	12	1	1	2	2	1	7	1	0	0	2	0	0	0	0	0	0	3	0	0	0	0	1	0	1	0	0	8	5.77778	5.6	5.83333	5.45	5	4.66667	5	6	5	5	2
1	12	0	2	4	3	1	0	0	0	0	3	0	0	0	3	0	0	0	3	0	0	0	3	0	0	0	0	12	5.77778	6	5.83333	5.2	5	5	4.33333	5	5	2	3
2	12	2	2	0	2	0	6	1	1	1	0	0	1	0	0	0	1	0	0	1	2	0	0	1	1	0	0	10	4.44444	5.2	4.83333	5.15	5	4.66667	3.66667	6	9	4	4
1	14	2	2	1	1	1	6	1	1	0	2	0	0	0	0	0	1	0	1	1	0	0	0	1	1	0	0	9	4.55556	4.2	5	4.15	4	3	3.66667	4	4	5	4
1	13	2	2	1	1	1	7	0	1	0	3	0	0	0	0	0	0	1	3	0	0	0	0	0	0	0	0	8	5.11111	5.6	4.83333	5.1	3.33333	4.33333	3.66667	4	4	5	3
2	13	2	2	2	1	1	2	1	0	0	3	0	0	0	0	0	0	0	1	0	0	0	3	0	0	0	0	8	4.33333	4	4.5	4.5	3	3	2.33333	6	7	6	3
1	13	2	1	1	2	1	3	0	0	0	3	0	0	0	0	0	0	0	0	0	0	0	0	1	0	0	0	4	3.22222	3.8	4	4.05	3	2.33333	3.33333	6	11	3	6
1	12	2	1	4	3	1	7	1	2	0	0	1	1	1	1	0	0	1	1	3	1	0	1	0	1	0	0	15	5.77778	4.8	5.5	5.65	4.66667	4.66667	5	4	4	5	4
2	13	1	2	2	2	1	7	0	0	1	3	0	0	1	0	0	0	0	0	0	0	0	0	0	0	0	0	5	5.11111	5.4	5.5	5.4	4.66667	4.66667	4.33333	4	4	3	2
1	12	1	2	0	0	1	5	0	0	0	3	0	0	0	1	0	0	0	0	0	0	0	1	2	2	1	0	10	4.88889	5	4.83333	4.75	4.33333	4.33333	4	7	9	10	6
2	12	2	2	1	1	1	5	0	0	0	1	1	1	1	2	0	1	2	0	0	0	0	0	0	1	1	0	11	5.44444	5.6	5.83333	5.7	5	4	5	6	9	6	7
2	12	2	2	1	3	1	0	1	1	0	3	1	1	0	0	0	0	1	0	1	0	0	0	0	1	1	0	11	4.66667	5.6	4.21603	4.62491	2	4	2	4.96073	5.36318	4.15244	3.68202
1	13	2	2	3	3	1	0	0	0	0	3	0	0	0	0	0	0	0	1	0	0	0	1	0	0	0	0	5	3.55556	3.8	3.16667	3.95	3.33333	4.66667	3.33333	3	5	2	4
2	12	2	2	0	1	1	0	1	1	0	1	1	0	0	1	0	0	0	0	0	0	0	0	1	0	0	0	6	4.22222	3.6	3.66667	4.3	3.66667	1.66667	4.66667	5	9	5	5
2	12	2	2	3	3	1	0	1	1	0	1	0	0	0	0	0	0	1	0	0	0	0	0	1	0	0	0	5	4.33333	5	5.33333	4.7	3.33333	4	3.33333	4	4	3	4
2	13	1	1	2	2	3	7	1	0	0	3	0	0	0	3	0	0	0	3	0	0	0	3	0	0	0	0	13	5.55556	5.4	5.5	5.15	5	4.33333	4	5	6	7	3
2	12	2	2	2	1	1	4	0	0	0	1	0	0	0	0	0	0	0	0	0	0	0	0	1	0	0	0	2	5.55556	6	6	5.7	5	4	4.33333	6	5	6	2
2	12	2	2	1	2	1	7	1	0	1	2	0	1	1	1	2	2	0	0	0	0	1	0	2	1	0	0	15	6	6	6	5.6	5	4	4.33333	5	3	2	2
2	13	2	2	1	1	1	7	1	0	0	2	3	0	1	2	0	0	0	1	1	0	0	3	1	0	0	0	15	5.11111	5.4	3.33333	5.2	3	4	5	2	4	2	2
1	14	2	2	2	2	1	5	1	0	0	0	0	0	0	0	0	0	0	0	0	0	0	0	1	0	0	0	2	5.22222	5.2	5.16667	4.8	4.66667	5	4	5	5	6	5
2	13	2	2	1	1	1	2	1	0	0	2	0	0	0	2	0	0	0	2	0	0	0	1	0	0	0	0	8	4.33333	5.4	4.83333	5.1	4.66667	4.66667	4.66667	5	6	6	4
2	12	1	2	2	2	1	6	0	0	0	3	0	0	0	3	0	0	0	3	0	0	0	3	0	0	0	0	12	4	4.8	4.16667	4.03455	2	2	1.33333	6	6	4	6
2	13	1	2	4	4	1	7	1	0	0	0	1	0	0	0	0	0	2	0	1	0	0	1	1	2	0	0	9	6	6	5.66667	5.9	5	5	5	2	3	3	3
0	12	1	2	4	3	1	6	1	0	0	3	0	0	0	3	0	0	0	0	0	0	0	0	0	0	0	0	7	2.88889	2.8	3.16667	3.05	2.33333	1	2.33333	5	9	9	7
1	12	2	2	1	2	1	6	1	2	0	3	1	0	1	1	0	0	0	0	0	0	0	0	1	3	0	0	13	3.66667	3	4.33333	3.05	4.33333	4.66667	3.33333	4	4	8	3
1	13	2	2	1	1	1	3	0	0	0	2	0	0	0	1	0	0	1	2	0	0	0	1	0	0	0	0	7	4.11111	4.2	4.5	4.3	2.66667	2.33333	3.66667	7	9	6	6
1	13	1	2	1	1	1	0	1	0	1	2	0	0	0	2	0	0	1	2	1	0	0	3	0	0	0	0	13	4.11111	4.4	3.33333	3.3	2	5	2.66667	4	8	4	4
2	12	2	2	3	3	1	6	1	0	0	1	1	0	1	0	0	0	0	0	0	0	0	0	1	0	0	0	5	5.55556	6	5.83333	5.85	5	5	5	4	3	2	2
1	12	2	2	1	2	1	1	0	0	0	3	1	0	3	3	0	0	0	1	0	0	2	1	1	0	0	0	15	4.11111	4.8	3.33333	3.9	3.66667	4.66667	3.33333	3	3	2	2
2	12	1	2	3	3	1	7	1	0	0	2	0	0	0	2	0	0	0	2	0	0	0	1	0	0	0	0	8	5.22222	6	6	5.6	5	5	5	2	3	6	2
2	13	2	2	1	1	1	2	0	0	0	3	0	0	0	3	0	0	0	3	0	0	0	3	0	0	0	0	12	5	5	5.20159	5	4.66667	3.66667	3	4	7	3	3
1	12	1	1	1	1	1	4	0	0	0	2	1	0	0	0	0	0	0	0	0	1	1	1	1	1	1	0	9	4.44444	5	4.33333	4.4	2.33333	2.33333	2.33333	3	6	2	2
1	12	1	2	2	2	1	0	0	0	0	2	0	0	0	1	0	0	0	3	0	0	0	3	0	0	0	0	9	6	5	6	6	5	5	5	2	3	2	2
1	12	2	2	1	1	1	3	0	0	0	3	0	0	0	3	0	0	0	1	0	0	0	1	0	0	0	0	8	5.22222	5.4	5	5.65	5	5	4	3	4	2	2
1	12	2	2	1	1	1	2	0	1	0	2	0	0	0	3	0	0	0	0	0.258049	0	0	3	0	0	0	0	9.25805	5	5	4.66667	2.35	1.33333	5	1	6	11	4	4
2	13	2	2	2	2	1	2	0	1	0	1.40393	0	0	1	1	0	0	1	0	0	0	0	1	0	0	0	0	6.40393	5	5	5	5.3	4.33333	4	4.33333	2	3	2	2
1	12	2	2	1	1	1	5	0	1	0	3	0	0	0	3	0	0	0	3	0	0	0	3	0	0	0	0	13	3.77778	4.64529	4.66667	3.75	4	4	2.66667	4	4	3	2
1	12	1	2	2	2	1	7	1	0	0	1	0	0	0	2	0	1	0	1	1	0	0	1	2	0	0	0	10	2.77778	3	3.28879	2.45	1	1.66667	1.33333	6	3	6	3
2	14	1	2	2	1	1	4	0	1	0	1	0	0	0	3	0	0	0	0	0	0	0	0	0	0	0	0	5	4.66667	5	5	4.7	4.33333	5	3	4	6	2	3
1	13	2	2	1	1	1	5	0	0	0	3	0	0	0	2	0	0	1	3	0	0	0	3	1	1	0	0	14	3.88889	3.6	3.33333	3.85	4	4	2.66667	6	7	5	7
2	12	2	2	2	2	1	0	0	0	0	1	0	0	0	1	0	0	0	1	0	0	0	2	1	0	0	0	6	4.66667	5.2	5	4.85	5	4.66667	4.66667	2	4	2	2
2	12	1	2	4	4	1	0	0	0	1	3	0	0	0	0	0	0	0	1	0	0	0	1	0	0	0	0	6	4.55556	5.8	5.5	4.9	3.33333	3.33333	3.66667	4	4	3	3
2	13	1	2	0	3	4	0	1	1	1	3	0	0	0	2	0	0	0	1	1	1	0	2	1	0	0	0	14	4.11111	4.6	3.66667	4.2	4.66667	5	4	5	7	5	4
1	12	1	1	3	3	1	7	0	0	0	0	0	0	0	0	0	0	0	0	0	0	0	0	0	0	0	0	0	5.44444	5.8	5.66667	5.5	4	4	3.66667	3	6	6	5
2	12	1	2	2	1	1	3	0	1	0	3	0	1	2	0	0	0	3	1	0	0	0	0	0	0	0	0	11	5.55556	6	6	5.85	5	5	4.33333	2	5	2	2
1	12	2	2	4	2	1	6	1	1	0	2	0	0.32439	0	2	0	0	1	2	0	0	0	2	1	1	1	1	15.3244	4.44444	5.4	4.66667	4.35	4.33333	4.33333	3.02518	6	5	4	2
0	13	1	2	0	0	1	4	1	0	0	2	0	1	0	3	0	2	0	3	0	0	0	3	0	0	0	0	15	5.44444	6	5	5.35	3.33333	2.66667	4.33333	2	3	4	2
2	13	2	2	2	1	1	6	0	0	0	3	0	0	0	3	0	0	0	3	0	0	0	3	0	0	0	0	12	5.66667	5.4599	4.11998	5.41937	3.33333	3	2	5	4	5	3
2	13	2	2	1	1	1	5	0	3	0	3	0	0	0	0	0	0	0	0	0	0	0	0	1	0	3	0	10	3.66667	4.6	3.5	4.25	4	4	2.66667	4	5	4	4
1	12	1	2	1	1	1	7	0	0	0	0	0	0	0	0	0	0	0	0	0	0	0	0	0	0	0	0	0	3.22222	3.6	3.66667	3.8	2.33333	3	2.33333	6	4	5	4
1	12	1	2	2	3	1	7	1	0	0	0	1	0	0	0	0	0	1	0	0	0	1	0	1	0	0	0	5	4.22222	4	4.66667	4.4	3.33333	3.66667	3.66667	5	6	3	4
2	12	2	1	0	0	1	7	0	0	0	3	0	0	0	2	0	0	0	2	0	1	1	2	1	1	1	0	14	3.66667	3.4	4.66667	3.8	3	3.66667	3.33333	6	4	6	6
2	13	1	2	0	0	1	0	1	0	1	0	2	1	1	1	0	0	0	2	0	0	0	0	0	1	3	0	13	4.77778	5.8	4.83333	5.4	5	4	4	5	5	2	2
1	13	2	2	2	1	0	3	0	0	0	3	0	0	0	3	0	0	0	0	0	0	0	1	3	3	0	0	13	4.66667	2.6	3.16667	3.95	2.66667	3.66667	3	5	3	6	6
1	12	2	2	3	2	1	6	1	1	0	2	2	0	1	0	0	1	0	1	0	0	0	3	0	0	0	0	12	5.66667	5	5.66667	5.85	4.66667	4.66667	4.33333	3	4	6	3
1	12	1	1	0	0	1	0	1	1	1	0	1	1	0	1	0	0	1	2	0	0	0	2	0	1	0	0	12	4	4	3.5	4.2	4.66667	4	4.33333	4	7	5	5
1	12	1	2	2	2	1	6	1	0	1	0	0	0	1	0	0	1	1	2	1	0	1	1	0	1	0	0	11	6	5	5.5	5.5	5	4.33333	4.66667	4	4	2	2
2	13	2	2	2	1	1	5	0	1	0	0	0	0	0	3	0	0	0	0	0	0	0	0	1	0	0	0	5	5.33333	5.2	5.33333	4.9	3.66667	3	1.33333	4	4	2	4
1	12	1	1	2	3	1	7	1	1	0	0	0	0	0	3	0	0	0	0	0	0	0	3	0	0	0	0	8	5.66667	6	6	5.6	5	2.66667	4.33333	2	3	5	3
2	12	1	2	0	0	1	3	1	1	1	0	1	1	1	0	0	0	1	1	0	1	0	0	1	1	0	0	11	4.77778	5.8	5.83333	4.8	3	3	3.66667	3	3	2	3
2	12	1	1	1	2	1	7	1	1	0	1	1	1	0	1	1	0	0	1	1	0	0	1	1	0	0	1	12	5.22222	5.6	5.16667	5	4.66667	4.66667	4.66667	3	5	8	5
2	12	1	2	4	3	1	4	2	0	1	3	0	0	0	1	0	0	0	1	1	0	0	1	1	1	0	0	12	4.33333	4.8	5.16667	4.85	4.33333	4.33333	3.33333	5	4	2	3
2	13	1	2	0	0	1	5	0	0	0	0	3	0	0	0	0	0	0	0	0	0	0	0	0	0	0	0	3	5	5.8	5	4.65	5	4.66667	5	7	4	4	4
1	13	2	2	4	3	1	7	0	0	1	2	0	0	0	0	0	0	0	0	0	0	0	0	0	0	0	0	3	5	4.4	5.16667	4.95	5	5	4.33333	4	4	6	2
2	12	2	2	2	0	1	5	0	1	0	0	0	0	0	3	0	0	0	0	0	0	0	3	2	0	0	0	9	4.77778	4.4	5.33333	5	1.33333	1	1.7158	2	3	3	2
2	12	1	2	3	4	1	7	0	0	0	0	0	0	0	1	0	1	0	0	0	0	0	0	0	0	0	0	2	5.33333	5.2	5.16667	5	5	5	5	5	4	3	3
2	12	2	2	1	1	1	4	0	0	0	3	0	0	0	3	0	0	0	2	0	0	0	3	0	0	0	0	11	4.44444	4.8	5	5.1	4	5	3.66667	4	6	5	4
1	13	1	2	1	2	2	5	0	0	0	3	0	0	0	3	0	0	0	1	0	0	0	3	0	0	0	0	10	3	4.4	1.33333	3.85	3.81312	2.33333	4.66667	7	3	2	4
2	12	2	2	2	1	1	4	0	1	0	3	0	0	0	0	0	0	0	1	0	0	0	0	0	0	0	0	5	4.33333	4.6	4.83333	5.05	5	5	3.66667	3	4	4	2
2	13	2	2	2	1	1	7	2	0	0	1	1	0	0	0	0	0	3	0	1	0	1	0	2	2	0	0	13	3.66667	4.2	4.5	4.6	5	4.33333	5	2	4	5	6
1	13	2	2	2	1	1	7	0	0	0	2	1	0	0	1	0	1	2	1	0	0	0	1	0	0	0	0	9	4.44444	4.2	5.5	4.45	2.33333	3.56911	2.33333	4	5	5	4
2	12	2	2	2	3	1	7	0	0	0	3	1	0	0	3	0	0	0	0	0	0	0	0	0	0	0	0	7	6	6	6	6	5	1	5	2	3	2	2
1	12	1	2	3	4	1	4	0	0	0	3	0	0	1	3	0	1	0	0	0	0	0	3	1	0	0	0	12	6	6	6	6	5	5	5	2	3	4	2
2	12	2	2	2	3	1	5	0	0	0	3	0	0	0	3	0	0	0	2	0	0	0	3	0	0	0	0	11	5.44444	5.4	5.5	4.75	3.66667	2	4	4	4	2	3
2	12	1	2	3	3	1	0	1	0	0	3	0	0	0	0	0	0	1	0	0	0	0	0	1	0	0	0	6	5.77778	6	6	5.65	5	5	5	3	4	4	2
2	12	1	2	2	2	1	0	1	0	0	1	1	1	1	2	0	0	0	1	0	1	0	1	1	0	0	0	11	4.22222	4.4	4.66667	4.35	5	4	4	6	6	7	5
1	13	2	2	0	3	1	0	1	1	1	0	0	0	0	1	0	0	0	0	3	0	0	0	2	1	0	3	13	4.88889	5.4	5.33333	5.1	5	4.33333	4	4	5	4	4
2	13	2	2	2	1	1	6	0	0	0	3	0	0	0	2	0	0	0	3	0	0	0	2	0	0	0	0	10	4.55556	5.6	4.5	5.15	5	4	4	3	4	2	2
1	13	2	1	2	2	1	5	0	0	2	3	1	1	0	0	0	0	1	0	0	0	0	0	1	1	0	0	10	4.44444	4.4	3.66667	4.65	5	4.66667	4	5	5	6	5
1	13	2	2	2	1	1	2	0	0	0	1	1	0	0	1	0	0	0	1	1	0	0	0	0	0	0	0	5	3.44444	4.6	4.33333	4.1	3.66667	4	3.33333	5	7	5	5
2	12	1	2	2	2	1	6	0	0	0	0	1	0	0	1	0	0	3	1	0	1	0	1	1	0	0	0	9	4.88889	5.4	5.83333	5.45	5	4.66667	5	4	7	6	3
0	14	2	1	2	2	1	5	1	0	0	3	0	0	0	1	0	0	0	0	0	0	0	0	0	0	0	0	5	5.11111	4.6	5.66667	4.95	4	3.66667	3	5	6	10	2
1	13	2	2	2	1	1	6	0	0	0	3	0	0	0	3	0	0	0	3	1	0	0	2	0	0	0	0	12	4.66667	4.6	4.83333	4.5	4	5	2.66667	3	4	6	3
1	12	1	2	2	2	1	7	0	1	0	1	0	0	0	0	0	0	1	1	0	0	0	0	0	0	0	0	4	4.44444	4.4	4.83333	5.05	4	4	3	3	4	5	3
2	12	1	2	4	3	1	6	0	0	0	1	0	0	0	1	0	0	0	1	0	0	0	2	0	0	0	0	5	4.22222	4.8	5	4.7	5	5	5	2	4	4	3
1	12	1	2	3	3	1	0	0	0	0	0	0	0	0	1	0	1	0	0	0	0	0	0	0	0	0	0	2	5.44444	5.2	6	5.08547	5	5	4.66667	4	3	5	3
1	13	1	2	2	1	1	3	0	0	0	3	0	0	1	2	0	1	0	3	0	0	0	3	0	0	0	0	13	5	5	4.66667	4.5	4.33333	4.66667	4	2	4	3	2
2	12	2	2	4	3	1	7	2	0	1	2	0	1	0	0	0	1	0	0	0	1	1	0	1	1	0	0	11	5.22222	6	5.66667	5.35	4.66667	4.33333	4.33333	6	5	4	5
1	12	2	2	1	1	1	4	0	0	0	2	0	1	1	1	0	1	0	1	1	1	1	1	1	1	1	0	14	4.44444	4.6	3.66667	4.35	3	3	3	5	5	7	7
1	12	1	2	2	2	1	4	0	0	0	0	1	0	0	3	0	0	0	1	1	1	0	0	0	1	0	0	8	5.44444	5.8	5.5	5.4	5	4	4.33333	2	3	3	2
2	11	2	2	1	2	1	3	1	0	0	1	1	1	0	0	0	0	0	0	1	0	2	0	1	0	0	0	8	5.66667	6	6	5.1	4.66667	4.66667	2.33333	2	3	2	2
2	12	1	2	3	2	1	6	2	1	0	0.743764	1	0	1	0	0	0	0	0	0	0	0	0	1	1	0	0	7.74376	5.22222	3	4.5	4.1	5	5	4.33333	4	5	6	2
1	12	1	1	1	1	2	0	0	0	0	0	1	0	0	0	0	0	0	0	1	0	0	0	0	0	1	0	3	5.11111	4.8	5.5	4.8	2.66667	4	2	3	4	2	3
1	12	1	2	3	3	1	3	0	0	0	3	3	0	0	3	0	0	0	0	0	0	0	3	0	0	0	0	12	6	6	6	5.99723	5	4	5	4	3	2	2
1	12	2	2	2	2	1	3	0	1	1	3	0	0	0	0	0	0	0	1	1	0	1	0	0	0	0	0	8	4	4	3.5	4.1	4.33333	3.33333	3	2	5	2	2
2	12	2	2	2	2	1	5	1	0	0	0	0	0	0	0	0	1	0	0	0	0	0	0	0	0	0	0	2	5.44444	5.8	5.83333	5.85	2	1.33333	3.66667	3	4	3	3
1	13	2	2	1	1	1	5	0	1	0	2	0	0	0	3	1	1	1	2	1	0	0	0	1	1	0	0	14	4.22222	4	4.83333	4.6	5	5	3.33333	5	7	3	3
1	13	1	2	1	3	1	4	0	0	0	0	0	0	0	0	1	0	0	2	3	0	0	0	1	1	0	0	8	5.00927	5.8	6	5.15	4.66667	4.33333	4	3	4	3	2
2	12	1	2	2	2	1	3	0	0	0	0	1	0	0	1	0	1	0	0	1	1	0	0	2	0	0	0	7	4.33333	4.6	4.33333	5	4.66667	5	3	2	4	3	2
2	12	2	2	1	2	1	5	1	1	0	1	0	0	0	1	0	0	0	0	0	0	0	0	1	0	0	0	5	5.44444	6	5.5	5.8	4	4.33333	5	5	5	2	4
1	12	1	2	2	3	1	5	1	1	2	3	1	0	0	0	0	1	2	1	1	0	0	1	1	0	0	0	15	5	5.2	4.66667	5.15	4.33333	5	5	4	5	9	3
1	13	1	2	3	3	1	7	1	0	0	0	2	0	1	0	0	0	3	0	0	0	0	1	0	0	0	0	8	4.33333	4.6	4	4.5	5	5	4.33333	5	4	8	8
2	12	2	2	2	1	1	7	0	0	1	1	0	0	0	3	0	0	0	3	0	0	0	3	0	0	0	0	11	4.77778	4.8	5.16667	5.55	4	4.66667	3	5	3	3	3
2	12	1	2	0	0	1	0	0	1	0	0	1	1	1	0	0	1	2	0	0	0	0	0	1	1	0	0	9	5.11111	5.2	5.33333	5.45	4.66667	4.66667	3.66667	5	4	4	3
2	12	1	2	4	4	1	7	0	0	0	0	0	0	0	3	0	0	0	3	1	0	0	0	0.772802	1	0	0	8.7728	4.11111	4.6	5	4.1	3	3	2.66667	5	6	6	3
1	12	1	2	0	0	1	0	1	0	0	0	0	0	1	2	0	0	0	0	0	0	0	0	2	0	0	0	6	5.44444	4.2	4	4.5	4.33333	3.33333	4.33333	2	4	2	2
2	13	2	1	2	2	1	7	1	0	0	3	0	0	0	0	0	0	0	0	0	0	0	0	2	0	0	0	6	6	6	6	5.75	5	5	4.66667	2	3	2	2
2	13	2	2	2	2	1	4	0	1	0	3	0	0	0	0	0	0	0	1	0	0	0	0	0	0	0	0	5	5.22222	4.2	4.5	5.4	4.66667	4.33333	4.66667	6	5	2	4
1	12	2	2	2	3	1	7	0	0	0	1	0	0	0	0	0	0	0	1	0	0	1	0	0	0	1	0	4	5.66667	6	6	5.05	5	5	3.33333	4	4	7	2
1	12	1	1	2	1	1	7	0	0	0	3	0	0	0	3	0	0	0	3	0	0	0	3	0	0	0	0	12	5.06345	4.2	5.5	5.5	4.66667	4.66667	3.33333	2	7	2	2
2	13	2	2	0	0	1	0	1	0	1	2	0	0	0	3	0	0	0	2	0	0	0	3	0	0	0	0	12	5.22222	6	5.33333	5.15	3.33333	2.66667	3.33333	5	4	2	6
2	12	2	2	1	2	1	7	1	0	0	0	0	0	0	0	0	0	0	0	1	0	0	0	1	1	0	0	4	5	5.4	5.5	4.65	5	5	2.66667	2	3	2	2
2	12	2	2	3	1	1	0	0	0	0	0	0	0	0	0	0	0	0	0	0	0	0	0	0	0	0	0	0	3.44444	6	4.33333	4.15	4.66667	4.66667	3.66667	6	6	6	4
1	13	2	1	1	1	1	3	0	0	0	3	0	0	0	3	0	0	0	3	0	0	0	3	0	0	0	0	12	4.66667	5	4.16667	4.7	4	4.33333	3.33333	3	4	3	2
2	12	1	2	1	1	1	0	0	0	0	3	1	0	0	3	0	0	0	0	1	0	0	3	0	0	0	0	11	5.22222	5.8	5.66667	5.05	4.33333	3.66667	4	4	4	2	3
1	13	2	2	2	2	1	2	0	0	0	2	1	0	1	1	1	0	0	3	0	1	0	0	0.262612	0	0	0	10.2626	5.55556	5	5.83333	5.35	5	4.66667	5	4	8	4	2
1	13	1	1	2	1	1	0	2	0	0	0	2	0	0	0	0	0	2	1	0	0	0	1	0	0	0	0	8	5.11111	4.6	5.83333	4.55	5	5	2.66667	2	6	6	4
1	12	1	2	3	2	1	0	0	0	0	0	0	0	0	1	0	0	1	1	0	0	0	1	0	0	0	0	4	4.11111	2.8	4.33333	3.7	4.33333	4.66667	4	5	3	6	7
1	12	2	2	3	2	1	4	0	0	0	3	0	0	0	0	0	0	0	0	0	0	0	0	1	0	0	0	4	6	6	6	3	5	5	5	2	3	2	2
1	13	2	2	2	1	1	3	0	0	0	1	0	0	0	0	0	0	0	0	0	0	0	0	1	0	0	0	2	3.88889	2.6	4.5	4.35	3	4	4	5	9	4	6
2	12	2	2	2	2	1	0	1	0	0	2	1	0	0	2	0	0	2	1	1	0	0	1	1	0	0	0	12	4.88889	5	5	4.95	5	3	4	3	4	5	5
1	12	1	2	4	3	1	6	0	0	0	3	1	0	0	3	0	0	0	0	1	0	0	3	0	0	0	0	11	5	5.2	5.16667	5.45	4.66667	4	4.33333	6	4	3	4
1	12	1	2	2	1	1	7	0	0	1	3	0	1	0	0	0	0	0	1	0	1	0	0	0	2	0	0	9	5.33333	3.8	5	5.1	2.66667	3	4.66667	4	7	5	6
1	12	1	2	2	1	1	0	1	0	0	0	0	0	1	0	0	0	0	1	0	0	0	1	0	0	1	0	5	4.11111	4.8	4.16667	4.75	5	5	4.66667	3	4	2	2
2	13	2	2	2	3	1	0	0	0	1	0	0	0	0	0	0	0	0	1	0	0	0	0	0	0	0	0	2	4.77778	5.6	4.16667	4.95	3.66667	4.33333	3	4	7	4	4
1	13	2	1	1	1	1	7	0	0	0	0	0	0	0	0	0	0	0	0	0	0	0	0	0	0	0	0	0	4.22955	5.2	3.83333	4.55	5	4.66667	4.33333	4	3	4	3
1	12	2	2	1	1	2	7	0	0	0	0	0	0	0	0	0	0	0	0	0	0	0	0	0	0	0	0	0	5.88889	4	4.16667	4.75	2.33333	2.33333	3	4	8	9	4
1	15	0	2	2	2	2	4	1	0	0	2	0	0	0	1	1	1	0	1	1	1	0	0	1	0	0	0	10	4.77778	4.6	4.16667	4.75	5	5	4.33333	4	5	6	3
1	15	2	2	0	0	1	0	0	0	1	1	0	0	0	1	0	1	1	0	0	0	0	0	1	1	1	0	8	3.44444	3.8	4.66667	4.4	2.66667	4	2.66667	6	9	4	4
2	12	2	2	3	3	1	7	0	0	0	0	1	1	1	3	3	0	0	0	1	0	0	0	1	1	0	0	12	4.88889	5.6	5.16667	4.8	4.33333	3.66667	4.33333	3	5	4	3
1	12	1	2	4	4	2	7	0	0	0	3	0	0	0	3	0	0	0	3	0	0	0	3	0	0	0	0	12	4.88889	5.4	5	4.9	3.33333	3	4.33333	2	4	3.45395	3
1	12	1	1	0	0	1	0	0	1	0	1	2	0	0	1	0	0	0	0	2	1	0	1	1	0	0	0	10	5	5	4.83333	4.65	4	4.33333	3.33333	4	3	5	4
2	13	2	2	3	2	1	0	0	0	1	0	1	0	0	0	0	1	0	0	0	0	0	1	0	0	0	0	4	4.77778	4	5.5	4.6	5	4.66667	3.66667	7	7	6	4
2	13	2	2	4	1	1	2	0	2	0	3	0	0	0	3	0	0	1	3	0	0	0	3	0	0	0	0	15	5.77778	5.4	5.5	5.55	5	5	4.33333	2	4	5	4
2	12	2	2	4	3	1	7	0	0	0	0	0	0	0	0	0	0	0	1	0	0	0	0	0	0	0	0	1	4.55556	5.4	5.66667	4.65	4.33333	4.66667	4	4	4	4	2
2	12	2	2	2	1	1	0	3	0	0	2	0	0	0	3	0	0	0	3	0	0	0	3	0	0	0	0	14	4.44444	4.8	4	4.62876	4	4.33333	4.33333	6	7	4	5
1	13	1	2	0	0	0	0	2	2	1	0	0	1	0	1	1	0	0	0	0	0	0	2	0	2	0	1	13	5.55556	5.6	6	5.15	4.33333	4.66667	4	4	4	2	2
2	12	1	2	4	3	1	6	1	0	0	3	0	1	0	3	0	0	1	1	0	0	0	0	1	1	0	0	12	4.55556	4.6	5.5	4.7	5	5	3	4	9	6	5
2	12	2	1	1	1	1	6	0	0	0	3	1	0	0	2	0	0	0	2	1	0	0	2	0	1	0	0	12	4.77778	5	3.66667	5.25	4.66667	4.33333	3.33333	5	5	4	4
1	14	2	2	1	1	1	2	1	0	0	0	0	0	0	0	0	0	0	1	2	0	0	1	2	1	0	0	8	4.55556	3.4	4.5	4.65	5	4	4.66667	6	9	5	6
2	13	2	2	3	3	1	7	1	0	0	0	0	0	0	0	0	0	0	1	0	0	0	1	0	0	0	0	3	5.39005	5.42786	5.55002	5.41762	3	4.66667	4	4	4	2	2
1	12	2	1	4	4	1	7	0	0	0	3	0	0	0	0	0	0	0	0	0	0	0	0	0	0	0	0	3	6	6	6	6	5	4.33333	5	3	4	4	3
1	12	2	2	1	1	1	3	0	0	0	3	0	0	2	1	0	0	0	2	2	0	0	3	1	1	0	0	15	5.55556	6	6	5.7	5	5	3.66667	2	4	2	2
1	12	1	2	2	2	1	7	1	2	0	2	0	1	0	1	1	0	0	2	1	2	0	1	0	0	0	0	14	5.33333	6	5	4.7	4.33333	5	3.66667	3	3	2	2
2	11	1	2	4	4	1	7	0	0	0	3	0	0	0	3	0	0	0	3	0	0	0	3	0	0	0	0	12	6	5.6	5.66667	5.85	5	5	4.66667	2	6	5	3
2	13	1	2	1	2	2	3	1	1	1	2	0	0	0	0	0	0	0	3	0	0	0	0	1	1	0	1	11	4.22222	5.2	3.5	5.25	2	5	4.33333	6	5	6	5
1	13	2	2	2	2	1	3	0	0	1	1	0	0	0	3	0	0	0	3	0	0	0	0	1	1	0	0	10	4.77778	5	4.16667	4.65	4	4	4	4	4	2	2
2	12	2	2	1	1	1	7	0	0	1	0	3	0	0	1	0	0	0	0	0	0	0	1	0	0	0	0	6	4.55556	4.2	4.83333	4.45	5	4.33333	3.66667	4	4	2	2
1	12	2	2	1	1	1	7	1	0	1	1	0	0	0	0	0	0	0	1	0	0	0	1	0	0	0	0	5	4	4	3.5	4	5	5	3.33333	6	3	2	2
2	12	2	2	2	2	1	6	0	0	0	2	0	0	0	3	0	0	0	2	0	0	0	3	0	0	0	0	10	5	4.8	4.66667	5.3	4.33333	5	4	5	3	3	3
2	12	2	2	3	2	1	0	0	1	1	1	1	0	0	1	0	0	1	3	0	0	0	1	1	1	0	0	12	5	5	4	3.85	2.66667	4	2.33333	6	5	4	6
2	13	2	1	1	1	1	0	0	0	1	0	0	1	0	1	0	1	0	0	1	0	1	1	0	1	1	0	9	4.22222	3.8	4.66667	4.15	4.66667	4.33333	3.6131	8	15	2	4
2	12	2	2	3	3	1	0	0	0	0	2	0	0	0	1	0	0	0	0	0	0	0	0	0	0	0	0	3	5.44444	5.8	5.66667	4.85	5	5	4.33333	4	4	2	2
2	12	1	2	1	1	1	7	0	0	0	3	0	0	0	0	0	0	0	2	0	0	0	2	1	1	0	0	9	4.22222	5.2	4.5	4.55	5	4	2.66667	4	8.80379	3	4
2	12	1	2	3	2	1	0	1	0	0	1	0	0	0	1	0	0	1	0	0	0	0	0	1	0	0	0	5	5.11111	5.6	5.16667	5.6	4.66667	5	4.14796	4	4	3	2
1	12	2	2	1	1	1	7	1	0	0.502943	0	1	1	1	2	0	0	1	0	0	0	1	0	0	0	0	0	8.50294	3.88889	4.6	4.33333	4.5	4	4	3	4	5	7	3
2	13	2	1	2	2	1	5	1	0.469042	0.5429	1.59941	0.588441	0.573406	0.469296	1.23657	0.398221	0.514892	0.622786	1.21728	0.549866	0.561887	0.44372	1.22647	0.768251	0.66583	0.442808	0.270909	13.8305	4.88889	5.6	5	5.25	5.0422	4.66667	4.66667	2	4	3	3
1	12	2	1	0	0	1	6	1	0	3	1.68604	0	0	0	1	0	0	3	2	0	0	0	1	0	0	1	0	13.686	4.11111	4.2	4.33333	4.6	4.33333	4.66667	4	4	7	5	5
2	12	1	2	3	2	1	7	0	0	0	0	2	0	0	0	0	0	0	0	0	0	0	0	0	0	0	0	2	5	6	4.83333	4.55	3.33333	3.66667	3.66667	4	3	6	4
2	13	2	2	1	1	1	5	1	0	0	0	2	0	0	0	0	0	0	3	1	3	0	3	0	1	0.712351	1	15.7124	3.77778	5.4	2.83333	4.9	3.66667	4.66667	4.33333	6	8	3	5
1	12	1	2	4	3	1	7	0	0	0	3	0	0	0	0	0	0	0	3	0	0	0	3	0	0	0	0	9	5.88889	5.4	5.5	5.65	5	5	4	5	4	3	2
1	13	1	2	1	1	1	6	1	1	0	3	0	0	0	0	0	0	2	0	0	0	0	0	0	0	1	0	8	5.11111	5.6	5.33333	5.65	5	5	5	4	5	5	2
2	12	1	2	3	2	1	5	0	0	1	1	1	0	0	0	0	0	0	1	0	0	1	1	0	0	0	1	7	5.77778	5.4	5.16667	5.55	4.33333	4.33333	3.66667	5	7	3	2
2	13	1	2	0	0	1	0	1	0	0	0	0	0	0	0	0	0	0	0	1	2	0	1	1	0	0	0	6	4.66667	5.6	4	5.65	5	4.66667	5	4	4	5	2
1	12	1	2	2	1	1	3	0	0	0	0	1	0	0	0	0	0	0	0	0	0	0	0	0	0	0	0	1	4	4	4	4	4	3	3.33333	6	7	8	7
1	13	2	2	1	1	1	2	3	0	0	3	0	0	0	3	0	0	0	3	0	0	0	3	0	0	0	0	15	4.55556	4.2	3.5	3.9	4	4	3.33333	4	8	5	6
2	12	1	2	2	2	3	5	0	0	0	1	2	1	0	0	0	1	0	0	1	2	1	1	2	1	1	0.376083	14.3761	5	5	5	5.05	4	4.33333	3	6	6	2	2
1	14	2	2	2	2	1	4	3	0	0	3	0	2	0	2	0	0	3	0	0	0	0	1	0	0	0	0	14	4.55556	4.4	4.83333	4.5	4	5	3.33333	4	6	4	4
1	13	2	2	2	1	1	5	0	0	0	3	0	0	0	3	0	0	0	0	0	0	0	1	3	3	0	0	13	5.33333	5.6	5.5	5.5	5	4.33333	3.33333	5	9	7	4
1	13	2	2	3	4	1	4	0	0	0	3	0	0	0	3	0	0	0	3	0	0	0	3	0	0	0	0	12	4.66667	4.6	4.5	4.05	3.66667	3.33333	2.66667	5	6	6	4
2	13	1	2	3	2	1	7	0	0	0	3	0	0	0	3	0	0	0	3	0	0	0	3	0	0	0	0	12	6	6	6	5.95	4.66667	5	4.33333	4	3	2	4
1	12	1	2	1	2	1	2	0	0	0	3	0	0	0	3	0	0	0	3	0	0	0	3	0	0	0	0	12	3.77778	4	3	4.05	3.33333	3.66667	1.33333	5	7	4	5
1	12	1	2	4	3	1	7	0	0	0	3	0	0	0	3	0	0	0	3	0	0	0	3	0	0	0	0	12	5.05787	4.76485	5.50019	5.06704	5	5	5	4	4	3	7
1	13	2	2	2	2	1	5	0	0	0	3	0	0	0	3	0	0	0	3	0	0	0	3	0	0	0	0	12	3.55556	3	3	3.75	4.66667	2	5	6	5	4	2
1	13	1	2	2	3	1	7	0	0	0	3	0	0	0	3	0	0	0	3	0	0	0	3	0	0	0	0	12	6	6	6	5.65	4.33333	3.66667	4.33333	2	4	2	4
1	13	2	2	2	2	1	0	0	0	0	3	0	0	0	3	0	0	0	3	0	0	0	3	0	0	0	0	12	6	6	6	6	5	5	5	2	3	2	2
2	12	2	2	2	3	1	5	0	0	0	3	0	0	0	3	0	0	0	3	0	0	0	3	0	0	0	0	12	5.11111	4.8	5.5	5.25	4.66667	2.84184	4.80808	2	4	2	2
1	11	1	1	4	4	1	7	1	0	0	2	1	0	0	2	1	0	0	1	0	0	0	2	1	0	0	0	11	5	4.8	5.5	4.7	4.33333	3.66667	3.66667	3	4	4	2
1	12	2	2	0	0	1	0	0	0	0	0	0	0	0	3	0	0	0	1	2	1	0	3	0	0.129528	0	0	10.1295	4	4.2	4.66667	4.3	3.33333	3.66667	2.33333	4	5	2	4
1	12	2	2	1	1	1	3	0	0	0	3	0	0	0	3	0	0	0	3	0	0	0	0	0	0	1	0	10	5.33333	5.4	5.33333	5.6	5	5	4.66667	2	4	4	2
1	13	2	2	1	1	1	0	0	0	0	3	1	0	0	0	0	1	0	3	0	1	1	0	0	0	0	0	10	3.77778	4.2	3.83333	4	3	4	3	5	5	5	3
2	13	2	2	2	2	1	3	0	0	0	1	1	0	0	1	0	0	1	0	0	0	3	1	2	0	0	0	10	5	4.8	5.5	5.05	4.33333	4.33333	4.33333	5	7	4	3
1	13	2	2	1	1	1	7	1	0	0	2	0	0	0	1	1	1	0	1	1	1	0	0	1	0	0	0	10	4.11111	4.4	4.16667	4.6	5	4.33333	3.33333	6	8	5	3
1	13	1	2	4	4	1	3	0	1	0	0	0	1	0	1	0	1	2	0	1	0	1	0	0	1	0	1	10	4.88889	6	5.33333	5.65	5	4.66667	5	3	4	3	2
1	12	2	2	2	1	1	4	1	0	0	1	1	1	0	0	0	0	1	0	1	0	0	1	1	1	0	0	9	5.20244	5	4.33333	4.85	3.66667	4.33333	3.91093	6	5	2	3
2	13	2	2	2	2	1	4	0	1	0	0	0	1	0	0	0	1	0	2	0	0	2	2	0	0	0	0	9	5.33333	5.8	5.33333	5.45	5	5	4	5	4	3	2
1	13	1	2	0	0	1	0	1	0	0	3	0	1	0	1	0	0	0	0	0	0	1	0	1	1	0	0	9	5.88889	5	6	4.31898	3	3	4.33333	4	4	5	8
1	13	1	2	0	0	1	0	0	0	0	3	0	0	0	3	0	0	0	0	0	0	0	3	0	0	0	0	9	6	5	5.16667	5.7	5	5	5	2	5	2	2
0	12	2	2	2	1	1	5	0	0	0	0	0	0	0	3	0	0	0	3	0	0	0	3	0	0	0	0	9	4.55556	4.4	5	4.85	3.66667	4.66667	3	3	4	2	3
1	12	1	2	3	3	1	0	0	0	0	2	1	0	0	0	0	0	1	2	0	0	0	0	0	1	0	0	7	6	6	5.66667	5.65	5	5	5	2	6	2	2
1	12	2	2	3	1	1	4	1	2	1	0	0	0	0	0	1	1	1	0	0	0	0	0	0	0	0	0	7	5.77778	6	5.83333	5.8045	5	5	4	2	5	4	2
1	12	2	2	2	2	1	3	0	1	2	0	0	0	0	0	0	1	1	0	0	0	0	0	0	0	0	1	6	5.55556	5.6	3.83333	5.3	3.33333	5	4	2	3	2	2
1	13	2	2	1	1	1	2	0	0	0	2	0	0	0	1	0	0	0	1	1	0	0	1	0	0	0	0	6	5.11111	6	5.33333	5.15	4.33333	4.33333	4	4	7	6	4
2	12	2	2	2	2	1	0	1	1	0	0	0	0	0	0	0	0	0	0	1	1	0	1	0	0	1	0	6	5.66667	5.8	5.16667	5	5	4.66667	3	6	4	6	3
2	13	2	2	2	2	1	7	0	0	0	3	0	0	1	0	0	0	0	0	0	0	0	0	2	0	0	0	6	2.77778	4.8	3.33333	3.1	3.66667	3.33333	2.66667	7	9	2	6
2	12	1	2	4	3	3	0	1	1	1	1	1	0	0	0	0	0	0	0	0	0	0	0	1	0	0	0	6	4.59853	3.6	5.5	4.75	4.66667	4.66667	4.33333	6	5	4	6
1	12	2	2	4	2	1	7	0	0	0	3	0	0	0	3	0	0	0	0	0	0	0	0	0	0	0	0	6	4.77778	4.4	5.5	4.6	5	5	4.66667	5	5	8	6
2	13	2	1	1	1	1	3	1	0	0	1	0	0	0	0	0	0	0	0	1	1	0	0	1	1	0	0	6	4.55556	5	5.66667	5.2	4.66667	4.66667	3.33333	3	5	2	3
1	13	2	2	0	0	1	0	1	0	0	0	1	1	0	0	0	0	1	0	0	0	0	0	0.671047	1	0	0	5.67105	5.33333	6	5.83333	5.5	5	3.66667	5	3	3	2	2
2	12	1	2	3	4	1	7	0	0	0	3	0	0	0	0	0	0	0	0	0	0	0	0	0	0	0	0	3	6	6	6	5.95	5	5	5	2	3	2	2
1	13	1	2	4	4	1	7	0	0	0	0	0	0	0	1	0	1	0	0	0	0	0	0	0	0	0	0	2	6	6	6	6	5	5	5	2	3	2	2
1	13	1	1	2	2	1	4	0	1	0	0	0	0	0	0	0	0	0	0	0	0	0	0	0	0	0	0	1	5.55556	5.2	5.83333	5.55	4.66667	4	4.66667	4	4	4	3
1	12	1	2	2	2	1	0	0	0	0	0	0	0	0	0	0	0	0	0	0	0	0	0	0	0	0	0	0	5	5.4	5.5	4.9	4	5	3.66667	3	4	4	3
2	12	2	2	2	2	1	4	0	0	0	0	0	0	0	0	0	0	0	0	0	0	0	0	0	0	0	0	0	5.11111	4.8	4.5	5.25	4	3.66667	5	6	6	7	4
2	13	1	2	2	2	1	4	0	0	1	0	0	0	0	3	0	0	0	1	1	1	0	0	1	1	1	0	10	5.55556	6	5.5	5.85	5	5	5	5	3	3	3
1	12	2	1	2	3	1	4	1	0	0	0	0	0	0	0	0	1	0	3	0	0	0	1	1	0	0	0	7	3.88889	5	5	4.45	2	3	3.33333	6	4	9	5
1	12	1	2	2	2	1	0	1	0	0	3	1	0	0	3	0	0	0	2	0	0	1	1	1	1	0	1	15	4.11111	3.8	4.83333	4.4	4.66667	4.33333	3	5	4	5	4
2	12	1	2	2	0	1	0	2	0	1	0	0	0	0	0	0	0	0	1	0	1	1	1	0	1	0	0	8	5.55556	5.8	5.83333	5.7	5	5	4.66667	3	4	3	2
2	13	2	2	1	2	1	3	1	0	0	3	0	0	0	1	1	0	0	1	0	0	0	0	0	0	0	0	7	5.11111	4.2	4.33333	4.35	4.33333	4.66667	3.33333	6	8.83279	7	3
1	14	2	2	2	2	1	0	0	2	0	3	2	1	0	0	1	2	1	2	0	0	0	0	0	0	1	0	15	5.11111	4.8	5.33333	4.9	4.66667	4.33333	4.33333	5	6	2	3
1	12	1	2	0	2	1	7	1	0	0	1	1	1	0	2	0	1	0	0	1	0	0	0	1	0	0	0	9	5.55556	5.6	5.5	5.4	5	5	4	5	7	3	4
1	14	2	1	1	1	1	5	0	0	0	3	0	0	0	1	0	0	1	0	0	0	0	3	0	0	0	0	8	4.11111	5	4.5	4.85	4	4.33333	2.66667	5	4	9	6
1	12	1	1	2	1	1	7	0	0	0	3	0	0	0	0	0	0	0	1	0	0	0	3	0	0	0	0	7	3.22222	6	4	4.4	3.66667	4.33333	3	3	3	2	2
2	13	2	2	1	1	1	7	0	0	0	2	0	0	0	2	0	0	0	1	0	0	0	1	0	0	0	0	6	5.55556	5.8	5.5	5.25	3.66667	3.66667	2.33333	6	5	5	4
1	13	1	2	4	3	0	7	1	0	0	0	0	0	0	0	0	0	1	0	0	0	0	0	0	0	0	0	2	4.44444	5.6	5.5	5.5	5	5	5	5	4	3	3
1	13	2	2	1	1	1	4	0	0	0	2	1	0	1	1	1	0	0	3	0	1	0	0	0	0	0	0	10	5.33333	4	4.66667	5.85	3.66667	2.33333	5	5	9	6	8
1	12	2	2	3	1	1	3	0	0	0	1	0	0	0	0	0	0	0	1	1	0	0	1	0	1	0	0	5	4.88889	5	5.66667	4.05	4.33333	3.66667	2.35291	3	6	3	4
1	12	1	2	3	2	1	7	0	0	0	0	1	0	0	0	0	0	0	0	0	0	1	0	0	0	1	0	3	5.66667	5.4	5.66667	5.05	5	5	4.33333	4	5	2	4
2	12	1	2	2	2	1	7	0	0	0	2	0	0	0	0	0	0	0	0	0	0	0	0	1	0	0	0	3	6	5.4	5.83333	6	5	5	5	3	5	2	2
1	12	2	2	2	2	3	4	0	0	1	3	0	0	0	3	1	3	0	0	0	0	0	3	1	0	0	0	15	4.22222	3	4	5	2	3.33333	3.33333	2	3	4	3
0	14	2	2	1	1	1	7	1	0	0	3	0	0	3	3	0	0	0	2	0	0	0	3	0	0	0	0	15	6	6	6	6	5	4.33333	5	6	9	3	2
1	13	2	2	1	1	1	1	0	0	0	3	1	0	0	3	0	0	1	3	1	0	0	3	0	0	0	0	15	5.22222	4.8	4.66667	5.45	4.33333	5	5	4	3	2.98188	2
1	12	2	2	3	3	1	7	1	1	1	0	0.578024	1	0	0	0	1	0	2	1	1	1	2	1	0	0	0	13.578	3.55556	4.6	3.33333	4.25	4.33333	4.33333	3.66667	4	4	4	4
2	14	2	1	1	1	1	7	0	1	0	3	0	0	0	0	0	1	1	2	0	2	0	0	0	2	0	0	12	6	6	6	6	5	2	4	2	3	4	2
2	12	2	2	1	1	1	6	1	0	2	3	0	1	0	0	0	0	0	1	2	0	0	0	0	1	0	0	11	4.22222	4.8	3.33333	4.85	2.66667	4.33333	2	4	4	2	2
2	12	1	2	3	3	1	7	1	0	1	3	1	0	0	0	1	0	0	0	1	1	0	0	1	1	0	0	11	5.08254	5.19213	5.03303	4.94312	4.19807	4.21144	4.06309	3	4	4	3
2	13	1	2	0	0	1	0	0	1	0	2	0	0	0	2	0	0	0	2	0	0	0	3	0	0	0	0	10	5.33333	5.2	5.33333	5.35	5	5	4.33333	2	3	2	2
2	13	2	1	1	1	1	2	0	1	0	2	1	1	0	0	0	0	1	1	0	0	0	0	0	2	0	0	9	3.88889	3.8	5	4	3.33333	3.33333	4.66667	2	3	5	2
1	13	2	2	1	1	1	7	1	0	0	0	1	0	1	0	0	0	0	1	1	0	1	2	0	0	0	0	8	4.73413	5.6	5.33333	5	4	4.66667	4.66667	4	3	3	3
2	12	2	1	2	2	1	2	0	0	3	0	0	0	0	0	0	0	0	0	0	0	0	0	0	0	0	0	3	5.88889	6	5.83333	5.65	5	5	5	2	3	2	2
1	12	2	2	3	3	1	7	1	0	0	0	1	0	0	0	0	0	0	0	0	0	0	0	0	0	0	0	2	5.66667	6	6	5.7	5	5	5	4	6	7	2
2	13	1	1	2	4	1	7	0	0	0	0	0	0	0	0	0	0	0	0	0	0	0	0	1	0	0	0	1	6	5.6	6	5.55	5	5	5	2	3	3	2
1	12	1	2	2	3	1	4	0	1	1	1	1	0	0	1	0	0	1	3	0	0	0	1	1	1	0	0	12	5.44444	5.2	5.83333	5.15	5	5	5	5	5	4	6
2	13	2	1	1	2	1	5	0	0	0	3	0	0	0	3	3	0	0	0	0	0	0	0	0	0	2	0	11	3.11111	5	4	4.4	5	4	3	6	7	6	4
1	13	2	1	2	2	1	7	1	0	0	1	0	0	0	0	0	0	0	0	0	0	0	0	0	0	0	0	2	4.88889	5.4	6	5.35	3.66667	4	4	4	4	4	2
1	12	2	2	1	2	1	7	0	0	0	3	0	0	1	1	0	0	0	3	0	0	1	3	0	0	0	1	13	5.44444	5.8	5.33333	5.45	5	4.66667	5	4	5	4	2
1	12	1	2	3	3	1	7	0	0	0	3	0	0	1	3	0	1	0	0	0	0	0	3	1	0	0	0	12	5	5	5.5	5.5	5	4.66667	4.66667	2	4	4	6
1	14	2	2	2	2	1	4	0	0	0	0	3	0	0	0	0	0	0	0	0	0	3	1	1	0	0	0	8	4.66667	5	4.62198	4.8	5	5	5	6	9	7	6
2	12	2	2	3	3	1	7	1	0	0	0	0	0	0	0	0	0	3	0	0	0	0	1	1	1	0	0	7	4.88889	5.2	5.16667	4.95	4	3.66667	2.33333	4	5	6	3
1	12	1	2	1	1	3	2	0	0	0	3	0	0	0	3	0	0	0	0	0	0	0	0	0	0	0	0	6	4.44444	4.2	5.16667	4.15	5	5	3.66667	6	12	4	3
2	13	2	2	1	2	1	6	1	0	0	1	1	0	1	1	0	0	0	2	0	0	0	2	0	0	0	0	9	5.77778	6	5.83333	5.85	4.33333	5	4	4	4	5	2
2	13	1	1	2	2	1	5	0	0	0	0	0	0	0	0	0	0	0	0	0	0	0	1	0	0	0	0	1	4.77778	6	5.16667	5.5	4.66667	3	4	4	5	4	4
1	12	1	2	2	2	1	7	0	0	0	0	0	0	0	0	0	0	0	0	0	0	0	0	0	0	0	0	0	5.33333	5.6	5.33333	5.2	4.66667	5	4.66667	2	4	3	4
2	13	2	2	2	2	1	2	0	0	0	3	0	0	0	3	0	0	0	3	0	0	0	3	0	0	0	0	12	5.77778	5.6	4.66667	5.3	5	4.33333	4.33333	6	5	2	4
1	0	2	2	2	2	1	7	0	1	0	1	2	0	0	0	0	1	1	0	0	0	1	0	2	0	1	1	11	5.55556	5.4	4.83333	5.9	5	5	5	4	4	3	3
2	12	2	2	1	1	1	7	1	0	0	1	1	1	0	1	0	0	0	1	3	0	0	1	1	0	1	1	13	5.22222	5.6	5.5	5.5	3.66667	3.33333	3.66667	3	6	4	4
2	12	1	2	0	0	1	0	2	0	0	2	0	0	0	2	0	1	0	1	0	0	0	2	1	1	0	0	12	3.55556	3.4	3.16667	3.85	3	3.33333	2.33333	6	8	6	6
2	13	2	2	1	2	1	7	1	1	1	2	0	0	0	0	0	0	0	0	0	0	0	0	0	0	0	0	5	5.33333	5	5.16667	5.05	4	3.66667	4	6	5	4	4
2	13	2	2	2	1	1	7	0	0	0	0	0	0	0	0	0	0	0	2	2	0	0	1	0	0	0	0	5	4.77778	4.6	4.5	5.15	5	5	5	4	4	6	3
2	12	2	1	2	1	1	2	0	0	0	3	0	0	0	3	0	0	0	3	0	0	0	3	0	0	0	0	12	4.88889	5.2	5.83333	5.25	5	5	4.66667	5	4	3	3
1	13	2	2	1	1	1	5	0	0	0	0	0	0	0	0	0	0	0	0	0	0	0	0	0	0	0	0	0	4.22222	4.6	4.83333	4.45	2.33333	3	2.33333	6	5	4	8
1	13	2	2	4	3	1	6	1	0	0	0	0	0	0	3	0	0	0	0	0	0	0	0	1	0	0	0	5	5.33333	5.6	5.66667	5.65	4.66667	5	4.33333	2	4	2	2
1	12	2	1	2	1	1	5	1	0.469042	0.5429	1.59941	0.588441	0.573406	0.469296	1.23657	0.398221	0.514892	0.622786	1.21728	0.549866	0.561887	0.44372	1.22647	0.768251	0.66583	0.442808	0.270909	13.8305	5.55556	5.6	5.66667	5.65	4.33333	4.33333	4.66667	5	5	4	3
2	12	2	2	2	1	1	7	0	1	0	2	1	1	1	3	0	1	0	0	0	1	0	0	1	0	0	0	12	4.77778	4.4	4.83333	5.05	5	4.66667	3.66667	6	7	9	6
2	12	2	1	1	1	1	7	0	0	0	3	0	0	0	3	0	0	0	3	0	0	0	3	0	0	0	0	12	4.33333	4.6	4.66667	4.45	2.33333	3.66667	3	6	6	6	4
2	13	2	2	2	2	1	7	0	0	1	3	0	1	0	0	0	0	0	1	0	1	0	0	0	2	0	0	9	5.11111	6	5.33333	5.55	5	5	5	5	4	4	3
1	13	2	2	4	4	1	7	0	0	0	3	0	0	0	3	0	0	0	0	0	0	0	3	0	0	0	0	9	1.22222	1	1	4.17778	5	5	5	2	3.83525	2	2
2	12	2	2	2	1	1	6	0	1	0	0	1	1	0	0	0	0	0	0	0	0	0	0	3	0	0	0	6	4.88889	5	5.16667	4.95	4	4	4	6	9	2	2
2	13	1	2	3	1	1	3	0	0	1	3	0	1	0	1	0	0	0	2	1	0	0	1	0	0	0	0	10	4.44444	5.6	4.16667	4.8	5	5	3.33333	5	5	5	3
2	13	2	2	2	1	0	3	0	0	0	2	0	0	0	2	0	0	0	3	0	0	0	3	0	0	0	0	10	4.55556	5.2	4.66667	5.1	5	4.66667	4	3	5	4	2
2	12	2	2	0	0	1	4	1	0	1	1	1	1	1	1	0	0	0	0	0	0	0	0	1	1	0	0	9	5	5.6	4.5	5.45	5	5	4.33333	4	6	6	3
1	13	1	2	0	3	2	5	0	0	0	3	0	0	0	0	0	0	0	0	0	0	0	0	0	0	0	0	3	3.88889	4.4	3.83333	4.1	2.66667	2	3	6	8	2	8
1	14	2	1	2	1	1	7	0	1	0	2	1	1	1	3	0	1	0	0	0	1	0	0	1	0	0	0	12	4.88889	6	6	5.95	5	4.66667	5	2	3	2	2
1	12	1	2	1	1	1	5	0	0	0	3	0	0	0	3	0	0	0	3	0	0	0	3	0	0	0	0	12	4.22222	5	4.66667	4.6	4.66667	3.66667	3.66667	5	7	3	5
2	12	2	2	1	1	1	0	0	1	0	3	0	0	0	0	0	1	1	2	0	2	0	0	0	2	0	0	12	3.44444	3.4	3.33333	3.7	3	3.437	2	5	4	3	3
2	13	2	2	2	3	1	5	0	0	0	3	0	0	0	1	0	0	0	2	2	0	1	1	1	0	1	0	12	3.84807	5	4	4.4	5	5	5	3	4	4	2
2	14	2	1	1	1	1	7	0	0	0	3	0	0	0	1	1	1	0	1	0	1	1	1	0	1	0	0	11	5.33333	5.4	5.33333	5.95	5	5	5	3	5	2	2
1	13	1	2	0	0	1	0	1	0	1	0	1	0	1	3	0	1	0	0	1	0	0	0	1	0	0	0	10	4.44444	5	5.5	4.15	4.33333	4.33333	3.33333	7	4	6	5
2	13	1	2	1	1	1	3	0	0	0	3	0	0	0	3	0	1	0	0	0	0	0	3	0	0	0	0	10	4.77778	4.6	4.83333	4.85	4.66667	4.33333	3	5	4	2	2
1	13	1	1	1	1	1	5	1	0	0	1	1	0	0	1	0	0	0	1	1	0	0	2	0	1	0	0	9	5.11111	6	5.33333	4.65	4.33333	3.33333	1.66667	3	6	2	2
2	12	2	2	1	1	1	2	0	0	0	1	0	0	0	1	0	0	0	3	0	0	0	2	1	1	0	0	9	6	6	6	6	5	5	5	2	3	2	2
2	12	2	2	3	3	1	5	0	0	0	3	0	0	1	1	0	0	0	0	0	0	0	3	0	0	0	0	8	3.66667	4.6	4.33333	3.9	4	5	3.66667	2	3	4	2
2	12	2	2	2	1	1	7	1	0	1	1	0	0	0	0	0	1	0	0	0	0	1	0	1	1	1	0	8	4.66667	5	4.83333	4.8	4.33333	4.66667	4.33333	4	5	6	5
0	12	1	2	3	4	1	7	1	0	1	0	0	0	0	1	0	1	0	1	0	0	0	1	1	0	0	0	7	5	5.4	5.16667	5.25	3	3.66667	4.66667	4	3	4	3
1	12	2	2	3	3	1	7	0	0	0	3	0	0	0	0	0	0	0	0	0	0	0	3	0	0	1	0	7	4.55556	4	5.33333	5.05	5	5	4.33333	2	3	2	2
1	13	1	2	3	3	1	7	1	1	0	0	0	0	0	0	0	0	0	0	1	1	0	1	0	0	1	0	6	5	4.6	4.83333	4.8	4	4	2.33333	4	5	3	2
1	12	1	2	2	2	1	7	0	0	0	0	0	0	0	0	0	0	1	1	1	1	0	1	0	1	0	0	6	4.88889	4.8	5	4.85	5	4.33333	4.33333	4	5	4	4
2	12	2	2	0	0	1	0	0	2	0	3	0	0	0	1	0	0	0	0	0	0	0	0	0	0	0	0	6	6	6	5.66667	6	5	5	5	5	9	4	2
2	12	2	2	3	3	1	7	1	0	0	3	0	0	0	1	0	0	0	0	0	0	0	0	0	0	0	0	5	4.33333	4	4.16667	4.9	5	4.66667	5	6	4	5	4
2	12	1	2	4	4	1	5	0	0	0	1	0	0	1	0	0	0	0	0	0	0	0	0	0	1	0	0	3	4.88889	5.4	5.33333	5.3	4.66667	5	4	3	4	4	4
1	12	2	2	4	3	1	7	0	0	0	0	0	0	0	0	0	1	0	0	0	0	0	0	1	0	0	0	2	5	6	5	5.5	5	4.66667	5	3	4	2	2
1	12	1	2	3	2	1	7	0	2	0	0	0	0	0	0	-0.163197	0	1	0	0	0	0	0	0	0	0	0	2.8368	5.88889	5.6	6	5.15	4.66667	5	3	4	3	2	2
2	12	1	2	4	4	1	0	0	0	0	3	0	0	0	3	0	0	0	2	0	0	0	0	3	0	0	0	11	5.88889	5.4	5.66667	5.95	5	5	5	2	3	2	2
2	12	1	2	1	1	4	3	1	2	0	3	1	0	1	1	0	0	0	0	0	0	0	0	1	3	0	0	13	4.44444	5	5.16667	5.1	4	2.66667	4.66667	4	4	4	3
2	13	2	2	2	1	1	5	0	0	0	0	1	0	0	3	0	0	0	0	0	0	0	0	0	0	0	0	4	5.33333	5.8	4.83333	5.8	5	5	4	4	6	4	5
1	12	2	2	1	1	1	0	0	0	0	3	0	0	0	3	0	0	0	3	0	0	0	3	0	0	0	0	12	5	5.2	5.5	5.5	5	4.66667	5	5	7	2	2
2	12	2	2	1	1	1	4	0	2	0	0	0	0	0	0	0	1	0	0	0	0	0	1	1	0	0	0	5	5	6	6	5.1	5	4	4.66667	4	4	4	4
1	12	1	2	2	2	1	7	2	0	0	0	2	1	0	0	0	1	3	1	0	2	0	0	0	1	0	2	15	4.77778	5.2	5	5.25	3	3	2.33333	3	4	3	4
1	12	2	2	2	2	1	7	0	0	0	2	1	0	1	2	0	0	0	2	0	0	0	3	0	0	0	0	11	4.55556	4.8	5.16667	5	5	5	4.66667	6	3	4	4
1	13	2	2	2	2	1	5	0	0	0	3	0	0	0	1	0	0	0	0	0	0	0	3	1	2	0	0	10	4.11111	4.6	5	4.3	3.33333	4.33333	3.66667	3	12	4	4
1	12	1	2	2	1	1	6	0	0	0	2	1	0	1	1	0	0	0	1	1	1	1	1	1	1	1	0	13	5.44444	5.8	5.16667	5.65	2.66667	4.66667	2.33333	6	5	4	6
2	12	2	2	3	1	1	4	1	0	1	0	1	1	0	1	0	0	1	1	1	0	0	1	1	1	0	0	11	4	4.8	4.66667	3.8	3.66667	3.33333	2.66667	3	5	2	4
1	13	2	2	1	1	1	2	0	0	0	3	0	0	0	3	0	0	0	1	0	0	0	3	0	0	0	0	10	5.11111	5.2	4.83333	4.8	4.33333	4.66667	3.33333	4	5	6	2
1	14	2	1	2	2	1	6	0	1	0	0	0	0	0	1	0	0	0	3	0	0	0	3	0	0	0	0	8	6	5.8	5.33333	5.85	5.05464	4	4.66667	8	9	6	7
1	12	1	1	1	1	1	7	1	0	0	1	1	0	0	0	1	0	0	0	1	0	0	0	1	1	0	0	7	4.33333	4	5.16667	4.55	4	3	4.33333	6	5	7	3
2	12	1	2	2	2	1	4	0	0	0	0	0	0	0	0	0	0	0	0	0	0	0	3	0	0	0	0	3	4.66667	4.8	5.16667	4.6	4.66667	4.66667	4.33333	4	7	7	2
2	13	2	2	3	2	1	4	0	1	0	3	3	0	0	0	0	1	0	2	0	1	0	2	1	0	0	1	15	4.44444	5.6	5	5.05	5	5	3.66667	6	6	8	6
2	11	2	1	2	2	1	0	1	0	0	1	0	0	1	1	0	0	0	0	0	0	2	2	2	1	2	0	13	5.11111	4.6	5	5.3	5	4.33333	4	4	5	4	3
1	13	2	2	3	3	1	5	1	0	0	1	1	0	0	2	0	0	0	3	0	0	0	3	0	0	0	0	11	5	4.8	5	5.2	4.33333	4.66667	4.66667	4	6	2	3
1	14	2	1	2	1	1	7	0	0	0	0	0	1	0	0	0	0	1	1	0	1	2	2	1	1	0	0	10	5.77778	5.4	5.66667	5.7	4.33333	4.33333	4.33333	2	3	3	2
1	12	1	2	2	2	1	7	0	0	0	3	0	0	0	3	0	0	0	0	0	0	0	0	0	0	0	0	6	5.88889	6	6	6	5	4.66667	5	4	5	3	2
1	13	1	2	1	2	1	3	0	1	0	3	0	1	0	2	0	1	0	2	0	1	0	2	0	1	1	0	15	4.88889	4.8	5	5.1	4	5	4	4	3	4	5
1	13	2	2	2	2	1	7	1	0	1	0	1	1	1	1	0	1	2	0	1	2	0	1	1	0	0	0	14	4.88889	5	5.83333	5.3	5	4.66667	4.33333	2	4	3	2
2	12	2	2	2	2	1	6	1	0	0	2	1	1	0	3	0	0	0	2	1	0	0	2	0	0	0	0	13	4.66667	5	5.16667	4.9	5	3.66667	4.66667	4	6	4	3
2	14	2	2	1	1	1	2	0	0	0	3	0	0	0	3	0	0	0	3	0	0	0	3	0	0	0	0	12	6	6	6	5.85	5	5	5	2	6	2	2
1	12	2	2	1	1	3	3	0	0	0	3	0	0	0	3	0	0	0	3	0	0	0	3	0	0	0	0	12	4.55556	5	5.33333	5.75	4	3.33333	5	4	3	4	2
2	13	2	2	1	2	1	4	0	0	1	2	1	0	0	1	0	0	0	0	1	0	0	1	1	0	1	0	9	5.11111	3.6	5.66667	4.35	3.66667	2.66667	2.66667	3	5	2	2
1	12	1	2	2	2	1	4	1	0	0	1	1	1	0	1	1	0	0	0	1	1	0	1	0	0	0	0	9	4	4	4	4.1	5	4.66667	4.33333	2	3	2	2
2	13	2	1	1	1	1	7	0	0	0	2	1	1	1	1	0	0	0	0	1	0	0	0	1	0	0	0	8	5.77778	6	5.5	5.6	5	4.33333	5	5	4	3	2
2	12	2	2	2	1	1	7	0	1	0	0	0	0	0	3	0	0	0	1	0	0	0	1	0	1	0	0	7	4.44444	4.8	5	4.35	3	4	3.66667	3	6	4	3
1	12	1	2	3	3	1	7	1	0	0	3	0	0	0	0	0	0	0	1	1	0	0	1	0	0	0	0	7	5.77778	4.6	5.66667	5.05237	5	4.66667	5	5	3	7	4
2	12	2	2	2	2	1	0	1	0	0	0	1	1	0	0	0	0	0	3	0	0	0	0	0	0	0	0	6	5.66667	5.8	6	5.85	5	5	4.33333	5	8	2	3
1	13	2	2	2	1	1	0	0	1	0	0	1	0	0	0	0	0	0	0	1	0	0	3	0	0	0	0	6	6	6	6	6	5	5	5	2	3	2	2
2	12	2	2	3	3	1	6	1	0	0	3	0	0	0	0	0	0	0	1	0	0	0	0	1	0	0	0	6	5.88889	6	5.66667	5.7	4.33333	5	4.33333	4	4	2	2
1	13	2	1	1	1	1	6	0	0	0	2	1	0	0	0	0	0	0	0	0	0	0	3	0	0	0	0	6	5	4.8	4.83333	5	5	5	5	4	4	4	2
2	14	1	2	3	3	1	7	0	0	0	3	0	0	0	2	0	0	0	0	0	0	0	1	0	0	0	0	6	5.44444	5.4	5.83333	5.55	5	5	4.33333	3	5	3	4
2	13	2	2	2	2	1	7	1	0	0	0	0	0	0	0	0	0	0	0	0	0	0	0	1	1	1	0	4	5.55556	5.4	5.66667	5.45	5	5	5	3	5	2	2
2	12	1	2	3	3	1	6	1	0	1	1	0	0	0	0	0	0	0	0	0	0	0	0	0	0	0	0	3	5.66667	5.4	5.66667	5.6	5	5	5	3	4	2	4
2	13	2	2	1	1	1	6	0	0	0	0	1	0	0	0	0	0	0	0	0	0	0	0	0	0	0	0	1	3.88889	4.2	3.33333	4.3	4.33333	5	4.33333	4	5	6	4
1	13	2	2	2	3	1	6	0	0	0	0	0	0	0	0	0	0	0	0	0	0	0	0	0	0	0	0	0	5.55556	4.8	3.83333	5.1	4.66667	4.33333	4.33333	3	5	6	4
2	12	2	2	1	1	1	3	0	0	0	0	0	0	0	0	0	0	0	0	0	0	0	0	0	0	0	0	0	6	6	6	6	5	5	5	2	3	2	2
2	13	2	2	2	2	1	7	1	0	1	2	0	0	0	0	0	0	0	0	0	0	0	0	2	0	0	0	6	5.77778	6	5.83333	5.8	5	5	4.66667	5	5	2	2
2	12	2	2	2	2	1	6	1	0	1	1	1	1	0	1	0	1	0	2	0	1	0	2	1	0	0	0	13	2.88889	5.2	5.5	4.85	3	3	3.33333	6	6	6	4
1	12	1	2	1	2	1	6	0	0	1	1	0	0	0	0	0	0	1	2	2	0	0	3	0	0	0	1	11	4.44444	4.8	4.5	4.6	4.66667	4.33333	4.33333	4	5	3	3
2	12	1	2	2	1	1	7	1	0	1	1	0	1	0	1	1	0	0	0	1	0	0	1	0	0	0	0	8	5.44444	5.6	4.5	4.7	4.66667	4.66667	4.66667	6	3	6	2
1	12	1	2	2	1	1	6	0	0	0	0	0	0	0	0	0	0	0	1	0	0	0	0	0	0	0	0	1	4.77778	5.2	5	4.75	4.66667	4.66667	4	3	4	4	4
2	12	1	2	1	2	1	7	0	0	1	3	1	0	0	2	0	0	0	1	0	0	0	1	2	1	0	0	12	4.88889	4.8	4.15737	4.8	3	5	3	6	7	3	4
1	12	2	2	2	1	1	0	0	0	0	3	0	0	0	3	0	0	0	3	0	0	0	3	0	0	0	0	12	5.55556	6	6	5.55	5	5	5	2	3	4	2
1	13	2	2	1	4	1	7	1	1	0	1	1	1	0	0	0	0	2	1	0	0	0	0	1	1	0	0	10	5.22222	5.8	4.16667	4.7	5	4.66667	5	2	3	2	2
1	12	1	2	0	1	2	3	1	0	0	1	1	0	0	1	0	0	0	2	0	0	0	1	1	0	0	0	8	4	4.2	4.16667	4.5	3	3	1.33333	6	6	2	3
2	12	1	1	0	0	1	0	0	1	0	0	0	0	0	1	0	0	1	0	0	0	0	1	0	0	0	0	4	4.44444	4.4	4.66667	5.05	4.66667	5	5	2	4	5	2
1	13	2	1	1	1	1	6	0	0	0	3	0	0	0	0	0	0	0	0	0	0	0	0	0	0	0	0	3	5.44444	4.8	5.16667	5.3	4.66667	5	4	3	4	6	2
2	12	1	1	2	2	1	6	0	0	0	0	0	0	0	0	0	0	0	0	0	0	0	0	0	0	0	0	0	5.77778	6	5.66667	5.7	5	5	5	6	7	2	2
1	13	1	2	0	0	3	4	0	0	0	2	0	0	0	1	0	0	0	3	1	0	1	3	1	0	1	0	13	5.77778	5.8	5.5	5.55	5	4.66667	4.66667	4	5	6	3
2	12	2	2	1	1	1	5	0	0	0	0	0	0	2	0	1	1	0	2	1	3	1	0	1	0	0	0	12	4.33333	4.8	5	5.55	5	5	5	2	6	2	2
2	12	2	2	1	1	1	3	2	0	0	1	0	0	0	0	0	0	0	1	0	0	0	3	1	1	0	0	9	3.88889	4.6	5	5.08283	4.33333	3.33333	5	3	6	7	4
1	12	2	2	1	1	1	0	0	0	1	1	1	1	0	1	0	0	0	2	1	0	0	1	0	0	0	0	9	4.22222	5.8	4.66667	4.9	5	4.66667	3	2	3	6	2
2	12	1	2	0	1	3	0	0	1	1	1	0	1	0	0	0	0	0	1	0	2	0	0	0	1	0	0	8	5	4.6	4.66667	5.05	4.66667	4	3.33333	4.32377	5.16635	4.20569	3.5423
1	12	1	2	4	4	1	0	0	0	0	0	1	0	0	0	0	0	0	0	0	0	0	0	1	0	0	0	2	4.88889	4.8	5.66667	5.15	4.66667	4.33333	5	5	7	2	6
1	13	2	2	0	0	1	7	1	0	0	1	0	0	0	1	0	0	1	1	3	0	3	3	0	0	0	0	14	5	4.6	4	4.2	4	5	2.66667	5	4	2	2
2	13	1	1	1	2	1	0	1	1	0	3	1	0	0	1	0	0	1	2	0	0	0	2	1	0	0	0	13	4	5.2	4.5	4.85	3	4.33333	3	4	5	4	3
2	13	2	1	2	2	1	7	0	2	1	3	0	0	0	2	0	2	1	0	0	0	0	1	0	0	0	0	12	5.66667	6	5.16667	5.15	5	5	4.66667	4	6	2	4
1	12	2	2	3	3	1	7	1	0	0	2	0	0	0	2	0	0	0	3	0	0	0	3	0	0	1	0	12	6	6	6	6	4.8484	5	3.66667	3	4	4	2
2	12	2	2	2	2	1	5	0	0	0	3	0	0	0	3	0	0	0	3	0	0	0	3	0	0	0	0	12	5.11111	5.6	5.5	5.4	4.66667	4.33333	2	2	7	2	4
2	13	2	1	4	4	2	5	0	0	1	1	0	0	0	1	0	0	1	1	0	0	0	1	1	0	0	0	7	4.66667	5.4	4.66667	4.75	4.66667	3.66667	3.33333	5	3	4	3
2	12	1	2	4	3	1	7	1	0	0	0	1	0	0	0	1	0	0	0	0	1	0	0	1	1	0	0	6	5.33333	5.4	5.83333	5.35	5	5	5	5	5	4	3
2	13	2	1	0	0	1	0	1	0	0	0	0	0.166253	0	1	0	0	0	1	0	0	0	0	1	1	0	0	5.16625	4.44444	5.2	4.66667	4.8	5	5	3.66667	6	8	3	4
1	12	1	2	3	2	1	7	0	0	0	1	0	1	0	0	0	0	0	0	0	0	0	1	0	1	0	0	4	5.55556	5.6	5.16667	5.4	5	5	4.33333	3	5	3	2
2	12	1	2	4	3	1	5	0	0	0	1	0	0	0	2	0	0	0	0	0	0	0	0	0	0	0	0	3	5.55556	5.6	5.70764	5.3	5	4.66667	3.33333	3	4	2	3
1	12	1	2	2	2	1	4	0	0	-0.0314013	1	0	0	0	0	0	0	0	0	0	0	0	0	0	0	0	0	0.968599	5	5.4	5.66667	5.05	5	5	4.33333	2	4	2	2
1	13	1	2	1	1	1	5	1	1	0	3	0	0	0	0	0	1	2	0	2	2	0	3	0	0	0	0	14.5207	5.55556	5.8	5.83333	5.45	5	5	5	2	3	2	2
2	13	1	2	2	2	1	2	1	0	0	3	0	0	0	0	0	0	1	2	1	0	0	3	0	1	0	1	13	3.66667	5	4.16667	4.65	5	5	4.33333	4	3	4	3
1	12	2	2	0	0	1	6	2	1	1	1	0	0	1	0	0	1	1	0	2	0	0	0	1	1	0	0	12	4.33333	4	3.33333	4.25	2	3.33333	2.78666	4.00625	3	2	2
1	13	2	2	1	1	1	7	0	0	0	3	0	0	3	3	0	0	0.7167	0	0	0	0	0	0	0	0	0	9.7167	6	6	6	6	3.66667	3.66667	5	3	3	2	2
1	13	2	2	2	1	1	2	0	0	0	3	0	0	0	0	0	0	0	3	0	0	0	0	3	0	0	0	9	4.55556	5.4	3.66667	5.5	5	3.66667	5	4	6	6	3
1	13	2	2	1	1	1	0	0	0	0	0	1	0	0	0	0	0	0	0	0	0	3	3	0	0	1	0	8	4.55556	5.4	5	5.35	4.66667	5	4.33333	2	4	2	3
1	12	1	1	1	2	1	7	0	0	1	1	1	0	0	1	0	1	0	1	0	0	0	0	1	1	0	0	8	4.55556	5	4.83333	5.2	5	4.66667	3.66667	5	6	5	3
1	12	2	2	3	2	1	0	0	0	0	0	0	0	0	0	0	0	3	2	0	0	0	1	0	0	0	0	6	5.66667	5	5.33333	5.9	5	5	4.33333	3	3	2	2
2	12	2	2	4	3	1	0	0	1	0	3	0	1	0	0	0	0	0	1	0	0	0	0	0	0	0	0	6	5.22222	5.6	5.83333	5.4	5	4.66667	4.66667	3	4	2	2
2	12	2	2	2	2	1	3	0	0	0	0	0	0	0	0	0	0	0	0	0	0	0	1	0	0	0	1	2	3.88889	5.6	5.33333	4.35	5	3	4.33333	5	4	4	4
2	12	2	2	0	0	1	7	1	0	0	0	0	0	0	0	0	0	1	0	0	0	0	0	0	0	0	0	2	6	6	6	6	5	5	5	2	3	2	2
2	13	1	2	4	2	1	0	1	0	0	0	0	0	0	0	0	0	0	0	0	1	0	0	0	0	0	0	2	5.33333	5.2	5.16667	5.45	5	5	5	2	3	2	2
2	12	1	2	4	4	1	0	0	0	0	0	0	0	0	0	0	1	0	0	2	0	0	0	0	0	0	0	3	5.22222	5.8	5.83333	5.2	5	4.66667	5	2	6	2	2
2	12	1	2	3	3	1	3	1	0	0	3	1	1	0	3	0	0	0	0	0	0	0	0	1	0	0	0	10	4.44444	5	5	4.7	5	4.33333	3.66667	4	4	4	2
2	12	2	2	4	2	1	7	0	0	0	0	0	0	0	0	0	0	0	1	2	1	0	0	0	0	0	0	4	5	4.6	5.16667	4.9	5	5	4.33333	5	5	4	6
1	14	2	1	1	1	1	6	0	0	0	3	0	0	0	2	0	0	0	1	0	0	0	1	1	0	0	0	8	5.22222	5.4	4.5	5	2	2.47148	2	4	6	3	6
2	13	2	2	2	1	1	3	1	0	0	0	1	0	0	0	0	0	0	1	1	0	0	1	0	0	0	0	5	4.44444	5	3.83333	4.6	5	4.66667	4	5	9	3	4
2	13	1	2	3	2	1	5	0	0	0	0	0	0	0	0	0	0	0	0	0	0	0	0	0	0	0	0	0	4.33333	5	5.16667	4.65	5	5	4.33333	5	7	2	2
1	15	1	2	2	2	1	7	0	0	0	3	0	0	0	3	0	0	0	3	0	0	0	3	0	0	1	0	13	6	6	6	6	5	5	5	2	3	2	2
2	13	1	2	3	2	1	7	0	0	0	3	0	0	0	3	0	0	0	3	0	0	0	3	0	0	0	0	12	4.33333	5	4.66667	4.25	3.66667	4	3.33333	3	5	5	3
1	13	2	2	2	1	1	3	0	0	0	3	0	0	0	3	0	0	0	3	0	0	0	3	0	0	0	0	12	3.80597	4	4.66667	4.3	4.66667	5	3	7	9	7	8
1	13	2	2	4	3	1	7	1	0	0	3	1	0	0	0	0	0	0	0	0	0	0	0	0	0	0	1	6	5.11111	5.8	5.83333	5.35	4.66667	4.33333	4	3	6	2	2
1	12	2	2	1	1	1	6	1	0	0	3	1	1	0	0	1	0	0	0	0	0	1	3	1	1	1	0	14	4.33333	2.8	4.33333	4.55	4	4.66667	4	3	4	5	4
2	13	1	2	1	1	1	3	1	0	3	3	0	1	0	1	0	0	0	3	0	0	0	2	0	0	0	0	14	4.88889	5.6	4.83333	4.7	4	4.33333	4	3	4	3	2
1	13	2	2	3	3	1	7	1	0	1	1	1	0	1	1	0	1	1	0	1	1	1	0	1	1	0	0	13	4.55556	5	5	5	4.33333	4.33333	4	5	6	4	3
1	12	1	2	2	2	1	2	1	0	1	0	0	1	0	2	0	0	0	1	0	1	0	1	1	1	0	0	10	5.77778	5.6	6	5.7	5	4.33333	5	2	4	2	2
2	12	2	2	1	1	1	3	0	0	0	2	0	1	0	3	0	0	0	0	0	0	0	0	1	1	0	1	9	4.44444	4	4	4.7	4	4.66667	3.66667	3	4	2	3
1	12	1	2	3	3	1	7	3	0	0	0	1	0	0	1	0	0	0	1	0	0	0	1	0	1	0	0	8	5.33333	5	5.5	5.05	5	5	4.33333	5	4	6	3
2	12	1	2	0	0	1	0	1	0	0	0	0	0	1	0	0	0	0	0	0	0	0	0	3	2	0	0	7	3.88889	5.8	5.83333	5	5	5	5	4	5	2	2
1	13	1	2	3	3	1	5	1	1	0	0	1	0	0	1	0	0	0	0	1	0	0	0	1	0	0	0	6	5.11111	5.6	5.5	5.3	5	4	4.33333	6	8	3	2
2	12	2	2	3	3	1	0	1	0	0	0	0	1	0	0	0	0	0	1	1	0	0	1	0	0	0	0	5	4	4.2	4.33333	4.4	3.66667	4.33333	4	4	4	8	6
1	12	1	2	4	4	1	7	1	2	0	0	1	0	0	0	0	0	0	0	0	0	0	0	1	0	0	0	5	5.88889	6	6	5.9	5	5	5	2	3	2	2
2	13	2	2	2	2	1	7	0	0	1	1	0	0	0	3	0	1	1	0	1	3	0	3	0	0	0	0	14	5.11111	5.8	5.16667	5.65	5	4.66667	4.33333	5	8	2	5
2	13	2	2	2	2	1	7	1	0	0	3	0	0	1	2	0	1	0	2	0	0	1	1	0	0	0	0	12	4.88889	6	5.66667	5.15	3.66667	2.66667	4	5	4	2	3
1	13	2	1	2	2	1	4	1	0	1	0	0	0	0	0	2	1	0	0	0	0	0	3	1	3	0	0	12	5	5.4	5.5	5.7	5	3.33333	4.66667	4	3	2	2
2	12	2	2	1	1	1	2	1	1	0	1	0	0	0	0	1	1	1	1	1	0	1	2	0	0	1	0	12	5.44444	4.4	5.5	5.55	4.33333	4.33333	5	3	6	4	3
2	12	2	2	2	1	1	3	0	0	0	3	0	0	0	3	0	0	0	3	0	0	0	3	0	0	0	0	12	4.11111	4	4	4.65	4.33333	5	4	6	6	3	4
2	12	2	0	2	2	1	0	0	0	0	3	0	0	0	3	0	0	0	3	0	0	0	3	0	0	0	0	12	3.77778	4.6	4.66667	3.8	4.33333	5	2.66667	6	3	2	2
1	13	2	2	2	1	1	2	0	0	0	3	0	0	0	3	0	0	0	3	0	0	0	3	0	0	0	0	12	4.55556	5.4	5.66667	4.93519	5	5	4.33333	2	3	2	2
1	13	2	2	2	2	1	4	2	1	1	0	1	1	1	0	0	0	1	1	0	0	0	0	0	1	0	0	10	5.77778	5.6	6	5.85	5	5	5	4	3	2	2
2	12	2	1	1	1	1	7	0	0	0	3	0	1	0	1	0	0	0	2	0	0	0	2	0	0	0	0	9	4.22222	4.8	4.33333	4.2	5	5	4.33333	4	4	3	2
1	12	2	2	1	1	1	7	0	0	0	1	1	0	0	1	0	0	0	1	0	0	0	1	2	0	0	0	7	4.88285	6	5.5	4.85	3.66667	3.66667	5	4.70425	5	4	1.78323
1	12	2	2	1	1	1	6	0	0	0	3	0	0	0	3	0	0	0	0	0	0	0	0	0	0	0	0	6	4	4.4	4	3.6	3.66667	4	2.33333	4	3	5	2
1	12	2	2	1	2	1	7	1	0	0	0	2	1	0	0	0	0	2	0	0	0	0	0	0	0	0	0	6	4.22222	4.8	4.33333	4.1	4	4.33333	2.33333	6	7	4	4
1	13	2	2	1	1	1	7	0	3	0	0	0	0	0	0	0	0	0	0	0	0	1	0	1	0	0	1	6	5.88889	5.6	5.66667	5.6	2.66667	3.81516	2.66667	5	5	3	3
1	13	2	2	2	1	1	2	0	0	1	0	3	0	0	1	0	0	0	0	0	0	0	1	0	0	0	0	6	4.77778	5.4	5.16667	4.95	5	4.33333	4.66667	2	6	3	3
2	12	1	2	4	4	1	0	1	0	1	0	1	1	0	0	0	0	1	0	0	0	0	0	0	0	0	0	5	5.88889	6	6	5.85	5	4.33333	5	2	3	2	2
2	12	1	2	0	0	1	0	0	0	0	2	0	0	0	0	0	0	0	0	1	0	0	0	1	1	0	0	5	5.22222	6	5.66667	5.5	5	5	4.33333	3	3	4	2
1	13	1	2	2	2	1	4	1	0	0	2	0	0	0	0	0	0	0	1	0	0	0	0	0	0	0	0	4	4.33333	5.2	5.5	4.65	4	4	4	3	4	5	4
2	13	2	2	3	2	1	4	0	1	0	2	0	0	0	1	0	0	0	0	0	0	0	0	0	0	0	0	4	4.66667	6	5.66667	5.1	5	5	5	4	5	2	4
2	12	1	1	3	2	1	7	0	0	0	1	0	0	0	0	0	0	0	0	0	0	0	1	1	0	0	0	3	4.77778	5.4	5.33333	5.45	5	4.76894	4	2	3	2	3
1	12	2	2	2	1	1	7	0	0	0	0	0	0	0	0	0	0	0	0	1	0	0	0	0	1	0	0	2	4.88889	5	4.66667	4.8	2.66667	3.66667	2.66667	4	5	2	2
1	13	2	2	3	3	1	0	1	0	0	0	1	0	0	0	0	0	1	0	0	0	0	0	3	0	0	0	6	5	4.8	5.66667	5.1	4.66667	4.33333	3.66667	4	5	5	6
2	13	1	2	2	2	1	7	0	0	0	0	0	0	0	0	0	0	0	0	0	0	1	0	0	0	1	0	2	5.44444	5.8	5	5.55	5	2.33333	4.66667	6	9	4	4
1	13	2	2	2	1	1	4	0	1	0	0	0	1	0	0	0	1	0	2	0	0	2	2	0	0	0	0	9	4	4	4	4.5	3	4	3.66667	5	7	6	4
2	12	2	2	4	1	1	7	0	1	0	0	1	0	0	0	1	0	0	0	0	0	0	0	3	1	0	0	7	5.11111	5.4	5.83333	5.5	5	3.66667	3	5	5	5	3
1	12	2	2	2	2	1	0	1	0	0	0	0	0	0	0	0	0	0	0	2	0	0	0	0	0	0	0	3	5.88889	6	5.83333	5.85	5	5	5	2	4	2	2
1	13	2	2	3	3	1	7	0	0	0	0	0	0	0	0	0	0	0	0	0	0	0	0	0	0	0	0	0	5.55556	6	6	5.35	5	4.66667	4	3	5	2	3
2	11	2	2	1	1	2	5	0	0	0	3	0	0	0	3	0	0	0	3	0	0	0	3	0	0	0	0	12	5.11111	6	5.83333	5.3	4.33333	2.66667	2.33333	3	3	2	2
1	13	2	1	1	1	1	4	0	0	0	1	1	1	1	2	0	1	2	0	0	0	0	0	0	1	1	0	11	5.11111	6	5.33333	4.85	5	5	5	5	4	3	3
1	12	1	1	2	2	1	7	0	1	0	3	1	0	0	1	0	0	0	0	0	0	0	3	0	0	0	0	9	6	6	6	6	2.66667	4.48745	4	2.87339	4.03235	2.65566	2.49636
1	13	1	2	2	2	1	0	0	0	0	1	0	1	1	0	0	1	0	0	0	2	0	0	1	0	1	0	8	2.33333	4.4	2.83333	3.9	4.33333	4.66667	4	5.92963	5	4	4.01109
1	13	1	2	2	1	1	3	0	0	0	3	0	0	0	1	0	0	0	1	0	0	0	0	2	1	0	0	8	4.11111	4.8	5	4.7	3	4.33333	4	3	5	6	4
1	12	1	2	0	0	1	7	0	0	0	0	1	0	0	0	1	0	0	0	0	0	0	0	3	3	0	0	8	4.33333	4.6	3.5	3.95	3.33333	2.66667	2	5.20539	5.41695	4.3367	4.05292
1	13	2	2	1	1	1	6	0	3	0	0	0	0	0	0	0	0	0	0	0	0	0	0	0	0	0	0	3	3.55556	6	5.5	4.18375	5	5	5	7	4	2	4
1	12	1	2	3	3	1	7	0	0	0	0	0	1	0	0	0	0	0	0	0	0	0	0	0	0	0	0	1	4.77778	4.4	5.66667	4.6	4.66667	5	4.66667	4	4	5	4
2	12	2	2	2	1	1	6	1	0	0	2	0	1	0	3	0	2	0	3	0	0	0	3	0	0	0	0	15	5	6	6	5.85	5	4.66667	5	5	6	3	3
2	12	2	2	3	4	1	4	0	1	0	3	0	2	0	3	0	0	0	0	0.511868	0	0	3	0	0	2	0	14.5119	5.55556	5.2	5.66667	5.3	5	5	5	2	3	4	3
1	13	2	2	2	2	1	7	1	0	1	1	0	1	1	0	0	1	0	0	3	1	0	0	1	1	0	0	12	5	5	5	5.15	4.33333	4.33333	3.66667	6	3	5	2
1	12	2	1	2	2	1	4	1	0	2	3	0	0	0	2	0	0	0	2	0	0	0	1	1	0	0	0	12	5	6	4	5.05	5	5	5	4	5	2	4
1	13	2	2	4	4	1	7	0	0.113602	0	2	1	0	0	3	0	0	0	2	0	0	0	3	0	0	0	0	11.1136	5	5.6	5.66667	5.25	5	5	5	3	4	3	4
1	14	2	2	2	2	1	7	0	1	0	3	1	1	0	0	0	2	0	0	0	0	0	0	1	1	1	0	11	6	6	6	6	5	4	5	8	9	7	7
2	12	1	2	2	2	1	5	0	0	0	3	0	0	0	2	0	0	0	3	0	0	0	2	0	0	0	0	10	5.33333	5.4	5.16667	5.3	4	4.33333	3.66667	4	4	5	3
1	12	2	2	2	2	1	3	1	0	0	2	0	0	0	2	0	0	1	1	1	0	0	0	1	1	0	0	10	5.55556	5.6	5.66667	5.45	5	2.33333	4.66667	4	15	5	6
1	12	1	2	1	1	1	6	0	1	0	3	0	0	0	3	0	0	0	0	0	0	0	3	0	0	0	0	10	4.88889	5.2	4.83333	4.9	4.33333	5	2.66667	5	6	4	3
2	12	2	1	3	2	1	0	1	0	0	0	0	0	0	3	0	0	0	3	0	0	0	3	0	0	0	0	10	5.77778	6	5.66667	5.7	5	5	4	3	5	2	2
1	13	2	2	1	1	1	6	1	0	0	3	0	0	0	0	0	0	3	3	0	0	0	0	0	0	0	0	10	5.44444	5.4	6	5.55	4.33333	3.66667	2.66667	3	4	2	2
1	13	2	2	1	1	1	7	0	0	0	3	1	0	1	1	0	0	0	0	0	0	0	3	0	0	0	0	9	4.88889	4.8	5.16667	4.7	5	5	4.66667	5	4	4	4
2	12	2	2	1	1	1	6	0	0	0	1	1	0	0	1	0	1	0	1	0	0	0	1	2	0	0	0	8	5.44444	5.8	5.5	5.55	5	5	5	3	6	2	3
2	12	2	1	4	3	1	7	0	0	0	2	0	1	0	2	0	0	0	1	0	0	1	1	0	0	0	0	8	4.66667	5	4.5	4.6	4.66667	3	4	4	4	2	2
2	13	2	2	2	3	1	5	0	0	1	2	0	0	0	1	0	0	1	1	0	0	0	1	1	0	0	0	8	5	4.8	4.83333	5.3	5	4.66667	4.33333	3	4	5	3
1	13	1	2	2	1	1	7	0	0	0	2	0	0	0	0	0	0	0	0	3	0	0	2	0	0	0	0	7	4.74987	5.4	5	4.25	3.66667	4.66667	3.33333	6	5	2	4
2	13	2	2	3	1	1	4	1	0	0	3	1	1	0	0	0	0	1	0	0	0	0	0	0	0	0	0	7	5.33333	5.4	5.16667	5.45	5	5	4.66667	5	4	2	2
2	13	2	2	1	1	1	4	0	0	1	0	1	0	0	0	0	0	1	0	1	0	0	0	1	0	0	0	5	4.77778	5.2	4.66667	4.75	5	4.66667	3	4	4	2	2
1	12	1	2	2	2	1	6	0	0	0	0	0	0	0	0	0	0	0	0	0	0	2	1	2	0	0	0	5	4.22222	4	4.83333	4.15	4	3.33333	2.66667	3	6	2	5
1	13	1	2	3	3	1	7	0	1	0	3	0	0	0	0	0	0	0	0	0	0	0	0	0	0	0	0	4	5.55556	6	6	5.95	5	4.66667	5	3	5	3	2
1	13	2	1	1	1	1	6	0	0	0	1	0	0	0	0	0	0	1	0	0	0	0	0	0	1	0	0	3	4.88889	5	4.5	5.35	4	3	3.66667	4	3	3	2
2	12	2	2	0	0	1	0	0	0	0	1	0	0	0	1	0	0	0	1	0	0	0	0	0	0	0	0	3	4.44444	5.4	4.33333	4.8	5	4	3.33333	4	4	5	4
1	13	2	2	2	2	1	0	0	0	0	0	0	0	0	0	0	0	0	0	0	0	0	0	0	0	0	0	0	5.77778	5.8	5.83333	5.75	5	5	2.66667	2	3	2	2
2	12	1	2	3	2	1	5	1	0	0	2	0	0	0	2	0	0	0	1	1	0	0	2	0	0	0	0	9	4.44444	4.8	4.66667	5.1	4.66667	3.66667	3.66667	4	4	4	3
2	12	2	2	3	3	1	0	0	0	0	0	0	0	0	0	0	0	0	0	0	0	0	0	1	0	0	0	1	4.81948	5.50192	5.05085	5.31174	5	5	5	3	4	3	3
1	12	2	1	1	1	1	4	0	0	0	2	1	0	0	2	0	0	0	1.122	0	0	0	1	1	0	0	0	8.122	5.22222	5.6	5.5	5.65	5	4.66667	3.33333	3	4	2	2
2	12	1	2	1	3	1	0	0	0	0	3	1	0	1	3	0	0	0	3	0	0	0	3	0	0	0	0	14	5.33333	5.4	5.5	5.45	4.33333	5	4.66667	4	5	3	4
2	12	1	2	3	3	1	7	0	0	0	2	1	0	0	1	0	0	0	1	0	0	0	0	1	0	0	0	6	4.44444	4.4	4.33333	5.4	5	5	5	2	3	3	2
2	13	2	2	1	1	1	0	0	0	0	2	1	1	1	2	1	1	1	1	0	0	0	3	0	0	0	0	14	6	4	5	4.9	5	4	3	5	10	2	2
2	12	2	2	0	0	1	0	1	0	0	0	0	0	0	0	0	0	0	0	0	0	0	0	0	0	0	0	1	4.77778	6	5.83333	5.1	5	4.66667	4	2	3	2	2
2	12	2	2	1	1	1	4	1	3	0	3	0	0	0	0	0	0	2	0	0	1	0	3	2	0	0	0	15	4.77778	6	4.66667	5.08206	4	4.33333	3	3	5	2	2
1	13	2	2	0	0	1	5	1	0	0	3	2	0	0	2	0	0	0	2	0	0	0	2	0	0	0	0	12	5.22222	5	5	5.55	5	5	3.66667	5	6	4	2
1	12	2	2	1	1	1	5	0	0	0	3	0	0	0	3	0	0	0	1	0	0	0	1	1	0	0	0	9	4.77778	5.2	5	5.35	5	5	5	2	5	2	4
2	12	1	2	3	3	1	7	0	1	0	1	0	1	0	0	0	0	1	0	0	0	0	1	0	0	0	0	5	5	6	6	5.4	5	5	4.66667	4	5	4	4
1	12	2	2	1	1	1	0	0	0	1	0	1	0	0	2	0	0	0	0	0	0	0	0	1	0	0	0	5	4.77778	5.6	5.16667	5.5	2.33333	4	4	3	4	2	2
2	12	1	2	2	2	1	2	0	1	0	0	1	0	0	1	-0.0090366	0	0	0	1	0	0	0	0	0	0	0	3.99096	5.66667	5	5.66667	5.1	4	4	4	7	7	2	3
1	12	2	1	1	3	1	7	1	0	1	0	0	0	0	0	0	0	1	0	0	0	0	0	0	0	0	0	3	5	5.4	4.66667	5.25	4.33333	3.33333	4	6	3	4	3
1	13	2	2	2	2	1	7	1	0.469042	0.5429	1.59941	0.588441	0.573406	0.469296	1.23657	0.398221	0.514892	0.622786	1.21728	0.549866	0.561887	0.44372	1.22647	0.768251	0.66583	0.442808	0.270909	13.8305	5.55556	5.6	3.83333	5.5	5	4.66667	5	5	5	7	2
2	13	2	2	2	2	1	7	0	0	0	3	0	0	0	3	0	0	0	3	0.232053	0.0182216	0.100996	2.51849	0.297536	0.116534	0.0680995	-0.00621529	12.3457	4.22222	5	5.33333	4.55	3.33333	3.33333	3.66667	5	8	4	5
2	12	2	1	1	1	1	0	1	0	0	0	2	1	1	0	0	0	1	0	0	0	0	0	1	1	0	0	8	4.44444	5	5	4.7	1.74246	1.66667	3	4	4	4	3
1	12	2	2	1	2	1	5	1	0	0	1	1	1	0	0	0	0	0	0	1	0	2	0	1	0	0	0	8	4.55556	3.4	4.16667	4.85	4.66667	3.33333	4.33333	3	4	6	6
1	13	1	2	2	1	1	0	1	0	1	3	1	0	0	0	0	0	0	0	0	0	0	0	1	1	0	0	8	5.44444	5.6	5.5	5.45	4	3.33333	3	4	4	3	3
1	12	1	2	4	4	1	7	0	0	0	1	1	0	0	2	0	1	0	0	0	0	0	0	1	1	0	0	7	5	4.8	5.16667	5.05	4.66667	5	4.33333	4	5	4	4
2	12	2	2	1	1	1	0	1	0	0	1	1	0	0	0	0	0	0	1	0	0	0	0	1	1	0	0	6	4.22222	4.8	5	4.75	5	5	4.66667	5	3	2	2
2	12	2	2	4	2	1	7	1	0	0	0	0	0	0	0	0	0	0	0	0	0	0	0	0	0	0	0	1	4.77778	4.2	4.66667	4.7	4.33333	3.66667	3.66667	3	4	4	3
2	12	2	2	2	1	1	2	0	0	1	2	0	1	0	3	1	0	1	3	0	1	0	2	0	0	0	0	15	5.44444	5.2	5.66667	5.1	4.66667	4.33333	3.33333	5	5	4	2
1	12	1	2	1	1	1	4	1	0	1	2	1	0	0	2	0	0	0	2	1	0	0	2	1	1	0	0	14	4	5	4.33333	4.15	4.33333	4.66667	4	2	3	3	5
1	12	1	2	3	3	1	5	0	2	0	2	0	1	1	1	0	1	0	1	1	1	0	1	0	1	0	0	13	4.66667	5.4	4.83333	5.3	5	5	5	4	4	2	2
1	12	2	2	2	1	1	3	1	0	1	3	0	0	0	2	0	0	0	2	1	0	0	3	0	0	0	0	13	5.22222	6	6	5.6	4.33333	1.66667	4	4	5	2	5
2	13	2	2	2	2	1	7	1	1	1	0	1	1	1	0	0	0	0	3	0	0	0	3	0	0	0	0	12	4.88889	5.8	5.16667	4.95	5	4.33333	4.66667	6.91349	12.6901	4.31688	4.97464
2	12	1	2	4	3	1	7	0	0	0	3	0	0	0	3	0	0	0	3	0	0	0	3	0	0	0	0	12	6	6	6	6	5	4.66667	5	3	6	2	2
1	13	2	2	2	2	1	7	0	0	0	3	0	0	0	3	0	0	0	3	0	0	0	3	0	0	0	0	12	4.55556	4.2	4.33333	4.6	3.66667	5	3.33333	5	6	2	5
1	12	2	1	3	1	1	6	0	0	0	3	0	0	0	3	0	0	0	3	0	0	0	3	0	0	0	0	12	4	4.8	5.83333	4.15	3.33333	4	3.66667	4	3	4	4
1	13	2	2	4	4	1	6	0	0	0	3	0	0	0	3	0	0	0	1	0	0	0	3	0	0	0	0	10	6	6	5.5	5.9	5	5	5	4	5	4	2
1	12	1	2	2	3	1	5	1	0	0	2	0	0	0	3	0	0	2	0	0	0	0	0	1	0	0	0	9	6	6	6	6	5	5	5	2	3	2	2
2	12	1	2	2	3	1	1	0	1	0	1	0	1	0	1	0	0	0	1	0	0	0	0	1	1	0	1	8	5.22222	4.8	5.5	5.5	4.66667	4.33333	5	5	4	2	2
2	12	2	2	1	1	1	0	0	0	0	3	0	0	0	2	0	0	0	0	0	0	0	0	1	0	0	0	6	5.44444	5.8	5.5	5.75	2.66667	3	3.33333	3	3	4	4
2	12	1	2	4	3	1	6	0	0	0	0	0	0	0	3	0	0	1	0	0	1	0	0	1	0	0	0	6	5.77778	6	5.83333	5.8	5	5	5	2	3	2	2
2	12	1	2	2	2	1	0	1	0	0	1	0	0	0	0	0	0	0	1	0	0	0	0	2	0	0	0	5	4.77778	5.6	5.5	5.15	5	4.33333	4	6	7	3	2
2	14	2	1	2	2	1	7	1	0	1	2	0	0	0	0	0	0	0	0	0	0	0	1	0	0	0	0	5	5.11111	5.8	5	5.75	5	5	4.66667	4	6	4	4
2	12	2	2	1	2	1	3	1	1	0	2	0	0	0	0	0	0	0	0	0	0	0	0	0	0	0	0	4	3.88889	3.6	4.83333	4.45	3.66667	3	2	6	6	5	5
1	12	2	2	1	0	2	5	0	0	0	1	0	0	0	1	0	0	0	0	0	0	0	0	0	0	0	0	2	4.44444	4.4	4.16667	4.55	2.66667	3.66667	1.66667	6	4	8	8
1	12	2	2	2	1	1	7	0	0	0	0	0	0	0	0	0	0	1	0	0	0	0	0	1	0	0	0	2	5.33333	5	5.16667	5.5	4.33333	4.66667	4.33333	2	4	2	2
1	12	1	2	2	2	1	2	1	0	0	0	0	0	0	0	0	0	0	0	0	0	0	0	1	0	0	0	2	5.66667	5.4	5.33333	5.3	4.66667	5	4.33333	4	4	2	2
2	12	2	2	2	2	1	3	1	0	0	0	0	0	0	0	0	0	0	0	0	0	0	0	0	0	0	0	1	4.55556	5.4	5.33333	5.5	5	4.66667	4.33333	3	4	2	3
2	12	1	2	3	2	1	7	1	3	1	0	0	0	0	0	0	0	0	1	1	0	0	0	1	0	0	0	8	4.88889	5.4	4.83333	5.6	5	4.66667	5	2	3	3	2
1	13	2	2	1	1	1	2	0	0	0	3	1	0	0	3	0	0	0	0	0	0	0	0	0	0	0	0	7	5.11111	5.6	4.66667	5.6	4.33333	4.33333	2.33333	6	9	4	2
1	13	2	2	2	2	1	0	0	0	1	0	0	0	1	2	1	1	0	3	0	0	0	3	0	0	0	1	13	5.11111	4.8	5.16667	4.75	5	4.66667	3.66667	2	3	2	5
1	13	2	2	2	2	1	4	0	0	0	3	0	0	0	3	0	0	0	3	0	0	0	3	0	0	0	0	12	5	4.8	5	5.15	5	4	4.33333	4	5	4	4
2	13	2	2	1	1	1	5	1	0	0	3	0	0	0	0	0	0	0	0	2	1	1	0	1	1	1	0	11	5.22222	4.6	5.5	5.25	5	5	5	6	7	2	3
2	12	2	2	3	2	1	7	0	0	0	0	0	0	0	0	0	0	0	0	0	0	0	0	1	0	0	0	1	4.55556	5.2	5.33333	5.05	4.66667	4.33333	4.66667	5	5	3	3
1	12	2	2	3	1	1	7	0	0	0	3	0	0	0	3	2	0	0	3	0	0	0	3	0	0	0	1	15	4.55556	4.4	4.80291	4.85	5	4.66667	3.66667	4	6	5	4
1	12	1	2	3	3	1	7	0	0	0	3	1	1	0	0	0	0	0	0	1	0	0	0	0	1	0	0	7	4.50838	5.2	4.1386	4.89945	5	1	5	6	4	5	3
1	12	2	2	2	2	1	7	0	1	0	3	0	0	0	0	0	0	0	3	0	0	0	0	0	0	0	0	7	5.55556	5.6	5.16667	5.6	5	5	5	4	6	2	3
1	12	2	2	2	2	1	3	0	1	0	3	1	0	1	3	0	0	0	1	1	0	1	1	1	1	0	0	15	4.88889	4.8	4.66667	4.85	3	4	2	5	4	5	4
1	13	1	1	2	2	1	4	0	0	0	3	0	0	0	3	0	0	0	3	0	0	0	3	0	0	0	0	12	5.66667	5.54809	5.66667	5.41536	5	4.66667	4.33333	4	4	2	2
1	12	2	2	3	2	1	7	0	0	0	3	0	0	0	3	0	0	0	3	0	0	0	3	0	0	0	0	12	5.44444	5.8	6	5.3	5	4.66667	5	2	4	3	2
1	12	1	2	0	1	1	7	0	0	1	3	1	1	1	0	0	1	0	0	0	1	0	3	0	0	0	0	12	5.33333	6	6	5.85	5	5	4	3	5	2	2
1	13	2	2	1	1	1	4	0	0	0	0	0	0	2	0	1	1	0	2	1	3	1	0	1	0	0	0	12	4.55556	4.4	4.83333	4.9	4.33333	4.66667	4.33333	3	7	2	3
1	13	2	1	1	1	1	7	0	3	2	3	0	1	0	0	0	0	0	2	0	0	0	0	0	0	0	0	11	5.11111	5	4.83333	5.7	4.33333	4.66667	4.66667	2	4	5	3
2	12	2	2	1	1	1	3	1	1	1	3	0	1	0	1	0	0	0	0	1	2	0	0	0	0	0	0	11	5.33333	5.8	5.83333	5.45	5	5	2.33333	4	5	3	3
2	13	2	1	2	2	1	4	0	0	0	3	0	0	0	3	3	0	0	0	0	0	0	0	0	0	2	0	11	6	5.8	6	5.9	5	5	5	4	3	8	2
2	12	2	2	4	3	1	7	1	0	0	3	0	0	0	1	0	0	0	3	0	0	0	3	0	0	0	0	11	5.11111	4.4	5.5	4.6	5	5	4.66667	3	3	2	2
1	13	2	2	1	1	1	2	0	0	1	3	0	1	0	1	0	0	0	2	1	0	0	1	0	0	0	0	10	3.66667	4.8	4.5	4.75	5	5	4	4	4	3	4
1	13	2	2	4	3	1	7	1	0	0	3	1	0	0	1	1	0	0	0	0	0	0	3	0	0	0	0	10	4.55556	5	5	5.2	4.66667	4.33333	4.33333	2	6	2	2
2	13	2	1	2	2	1	4	0	0	0	3	0	0	0	1	0	0	0	1	0	0	0	3	1	0	0	0	9	5.77778	6	6	5.85	5	5	5	2	3	3	2
1	12	1	2	0	3	1	7	0	0	0	0	0	0	0	3	0	0	0	3	0	0	0	3	0	0	0	0	9	6	6	6	6	3.33333	3	4	2	3	2	2
1	12	1	2	1	1	1	1	0	0	0	1	1	0	0	1	0	0	0	1	0	0	0	1	2	0	0	0	7	4.66667	4.4	4.33333	5.171	5	5	5	2.00069	3	4	2
2	12	1	2	3	3	1	7	0	0	0	2	0	0	0	1	0	0	0	0	3	0	0	0	1	0	0	0	7	5	5	5	5.05	5	4.66667	4.66667	6	6	4	2
1	13	1	2	3	2	1	6	0	1	0	0	0	1	0	0	0.120147	0	0	0	1	0	0	0	2	1	0	0	6.12015	5.44444	2.8	5.5	5.7	5	4.66667	4.66667	2	3	5	4
2	13	2	2	4	4	1	6	0	0	0	0	0	0	0	0	0	0	0	0	0	2	0	1	1	2	0	0	6	4.77778	4.6	4.33333	4.8	4.33333	5	4.66667	6	9	4	5
1	12	1	2	3	3	1	7	0	1	0	2	1	0	0	0	0	0	1	0	0	0	0	0	0	0	0	0	5	5.33333	5.6	5.83333	5.5	5	4.66667	5	2	3	2	2
2	12	2	1	2	2	1	7	1	0	0	1	0	0	0	2	0	0	0	0	0	0	0	0	0	0	0	0	4	5.11111	4.6	4.83333	5.2	5	4.66667	4.66667	4	4	2	2
1	13	2	1	1	1	1	0	0	0	0	3	0	0	0	0	0	0	0	0	0	0	0	0	0	0	0	0	3	5.33333	5.4	5	5.1	5	5	3.33333	2	3	3	2
2	13	1	2	3	2	1	0	1	0	0	0	0	1	0	0	0	0	0	1	0	0	0	0	0	0	0	0	3	5.44444	4.6	5.33333	5.15	5	5	4.66667	6	5	4	3
1	13	1	1	4	4	1	2	0	0	0	0	1	0	0	1	0	0	0	0	0	0	0	0	0	0	0	0	2	6	6	6	5.95	5	4	5	2	3	2	2
2	12	2	2	1	1	1	4	1	0	0	0	0	0	0	0	0	0	0	0	0	0	0	0	1	0	0	0	2	4.22222	4.2	5	4.4	5	5	5	2	4	4	3
1	14	2	2	3	1	1	6	1	0	0	0	0	0	0	0	0	0	0	0	0	0	0	0	0	0	0	0	1	5.77778	6	6	5.5	2	1	1	3	4	4	2
2	12	2	2	1	1	1	0	0	0	0	0	0	0	0	0	0	0	0	0	0	0	0	0	0	0	0	0	0	5.04879	5.2425	5.17662	5.1725	5	5	4.33333	3.83479	4.80789	4.01304	3.11408
2	12	1	2	0	0	1	0	1	0	0	3	1	0	0	0	0	0	0	0	1	0	0	0	1	0	0	0	7	4.55556	4.8	5.83333	4.8	5	5	3.66667	3	4	3	2
2	13	2	2	1	1	1	0	1	0	0	3	0	0	0	0	0	0	3	3	0	0	0	0	0	0	0	0	10	4	4	4.16667	4.1	3	4.33333	2.66667	5	8	6	5
1	12	1	2	2	2	1	7	0	0	0	3	0	0	0	3	0	0	0	3	0	0	0	3	0	0	0	0	12	5	4.8	4.5	4.8	3.33333	3.33333	3.66667	3	7	4	2
1	12	1	2	2	2	1	0	0	0	0	3	0	0	0	0	0	0	0	0	0	0	0	0	0	0	0	0	3	5	5	5.5	5.45	5	4.66667	5	2	7	4	2
1	13	1	2	2	2	1	4	0	1	0	3	0	0	0	3	0	0	0	3	0	0	0	3	0	0	0	0	13	4.88889	3.4	5	4.8	5	5	4.33333	4	6	4	5
1	13	2	2	4	2	1	0	0	0	0	1	0	1	0	0	0	0	0	0	0	0	0	0	0	0	0	0	2	4.22222	4.6	3.66667	4.6	4.33333	4.33333	4	3	4	8	6
1	12	0	2	3	3	1	0	0	0	0	1	0.247511	0	0	0	0	0	0	0	0	0	0	0	0	0	0	0	1.24751	5.22222	5.6	5.5	5.4	5	4.66667	4.33333	3	5	2	2
1	12	2	2	1	2	1	7	0	0	0	0	0	0	0	0	0	0	0	0	0	0	0	0	1	0	0	0	1	5.44444	5	5.66667	4.2	3.57552	3.66667	3.33333	6	6	2	3
1	14	2	1	1	1	1	7	1	0.469042	0.5429	1.59941	0.588441	0.573406	0.469296	1.23657	0.398221	0.514892	0.622786	1.21728	0.549866	0.561887	0.44372	1.22647	0.768251	0.66583	0.442808	0.270909	13.8305	6	4.8	5.83333	5.55	5	5	4	3	4	2	2
1	13	2	2	2	1	1	7	0	0	0	3	0	0	0	3	0	0	0	3	0	0	0	3	0	0	0	0	12	3	3.8	4.83333	4.2	4.33333	4.66667	4	4	4	2	4
2	12	2	2	0	0	1	7	0	0	0	3	0	0	0	3	0	0	0	2	1	0	0	3	0	0	0	0	12	4.55556	5	4.66667	4.35	5	4.66667	3.66667	5	7	4	4
1	13	1	2	2	3	1	7	1	1	2	0	0	0	0	0	0	0	1	0	1	1	1	0	1	2	0	0	11	4	5.4	4.83333	4.3	3.66667	4.33333	3	4	4	2	6
1	13	2	2	4	4	1	7	1	0	0	3	0	1	0	3	0	0	0	0	0	0	0	0	1	0	1	0	10	6	5.6	6	5.65	2	2	2.66667	2	3	2	3
2	12	2	1	1	1	1	0	0	0	0	0	0	0	0	3	0	0	0	3	0	0	0	3	0	0	0	0	9	6	6	6	5.85	5	4.66667	4.66667	4	5	4	4
1	12	2	2	1	1	1	7	0	0	0	1	1	0	0	2	0	0	0	0	0	0	0	1	1	1	0	0	7	5.22222	5.8	4.5	5.55	4	4	3.66667	3	4	4	2
2	12	1	2	2	2	1	4	0	0	0	0	1	0	0	2	0	0	0	2	0	0	0	1	1	0	0	0	7	4.66667	5	4.83333	5.1	5	4.66667	3.33333	3	5	5	5
1	13	1	1	2	2	1	5	0	0	0	3	1	0	0	1	0	0	0	0	0	0	0	1	0	0	0	0	6	4.88889	5	5.5	5.35	4	4.66667	4.66667	2	3	2	6
2	12	2	2	2	2	1	7	0	0	1	0	0	0	0	0	1	1	0	1	0	0	0	0	0	0	0	0	4	5.11111	4.4	5.66667	4.9	4.33333	4	2.33333	4	3	2	4
1	11	1	2	2	1	1	0	0	0	0	0	0	0	1	0	0	0	0	0	3	0	0	0	0	0	0	0	4	5.55556	5.8	6	5.7	5	5	4.66667	3	3	3	3
1	13	1	2	3	3	1	7	0	0	0	2	1	0	0	0	0	0	0	0	0	0	0	0	0	0	0	0	3	6	6	6	5.8	5	5	5	2	3	2	2
2	13	1	2	3	2	1	6	1	0	0	0	0	0	0	0	0	0	0	0	0	0	0	1	1	0	0	0	3	4.66667	5.2	4.5	4.65	4.33333	4.33333	2.66667	4	3	2	2
1	12	1	2	1	1	1	7	0	0	0	0	0	0	0	0	0	0	0	1	1	0	0	0	0	0	0	0	2	5.11111	5	5	5.05	5	4.66667	4.33333	6	4	2	3
2	12	1	2	3	3	1	0	0	0	0	0	0	0	0	0	0	0	0	0	0	0	0	0	0	0	0	0	0	5.55556	6	5.83333	5.8	5	5	5	3	5	2	2
1	12	2	2	3	3	1	7	0	0	0	0	0	0	0	0	0	0	0	0	0	0	0	0	0	0	0	0	0	5.44444	5.8	6	5.65	5	4.66667	4.66667	4	4	3	3
1	11	1	2	1	1	1	3	1	2	0	3	1	0	1	1	0	0	0	0	0	0	0	0	1	3	0	0	13	4	5.4	5	4.7	5	4.33333	5	7	5	2	2
1	13	2	2	3	3	1	4	2	0	0	1	2	0	0	0	1	0	0	1	0	0	0	0	0	0	0	0	7	3.66667	4.8	2.87355	4.65	3	3.33333	4.33333	4	4	5	4
1	11	2	2	1	1	1	7	0	1	0	3	0	0	0	3	0	0	0	3	0	0	0	3	0	0	0	0	13	5.77778	6	5.33333	5.35	4	4.66667	3.66667	4	3	2	2
1	14	2	2	2	1	1	4	1	0	0	0	1	1	1	0	0	0	0	1	0	0	0	1	2	0	1	0	9	4.66667	4.8	3.33333	4.75	5	5	3.66667	6	9	9	4
2	12	1	2	3	2	1	0	0	0	1	0	1	1	1	0	0	0	0	0	1	1	0	0	1	1	0	0	8	4.22222	4.6	4	4.8	5	4	4.66667	3	4	4	3
2	12	2	2	1	1	1	3	0	0	0	0	0	0	0	0	0	0	0	0	0	0	0	3	1	0	0	0	4	5.11111	5	4	4.7	4.66667	4	4.66667	5	4	5	2
1	13	1	2	0	1	1	5	0	0	0	0	1	0	0	1	0	0	0	1	1	0	0	0	0	0	0	0	4	6	4.8	5.16667	5.4	5	5	5	3	6	5	4
2	13	2	2	2	2	1	7	0	0	0	3	0	0	0	3	0	0	0	3	0	0	0	3	0	0	0	1	13	5.11111	5.4	4.33333	4.95	5	4	4	6	9	6	3
1	12	2	2	2	1	1	7	0	0	1	0	1	1	0	3	0	1	1	0	2	0	0	2	0	0	0	0	12	5.77778	6	6	5.85	5	5	5	2	3	3	2
1	12	1	2	3	3	1	0	0	0	0	3	0	0	0	3	0	0	0	3	0	0	0	3	0	0	0	0	12	5.44444	4.6	5	5.15	5	3.14253	3	4	7	4	2
1	12	1	2	0	0	1	6	0	0	0	3	0	0	0	3	0	0	0	3	0	0	0	3	0	0	0	0	12	4.55556	5.4	5.33333	5.15	5	5	4.33333	6	7	4	3
1	12	2	2	3	3	1	7	1	3	1	0	0	0	0	0	0	1	0	1	0	0	0	2	1	1	1	0	12	5.88889	6	5.16667	5.85	5	5	5	4	5	2	2
0	12	2	2	1	1	1	5	1	1	1	3	0	1	0	1	0	0	0	0	1	2	0	0	0	0	0	0	11	5.77778	5.8	6	5.7	4.66667	4	2.33333	5	3	4	2
1	12	1	2	2	2	1	7	1	0	1	0	1	0	0	1	0	1	1	1	0	0	0	0	1	1	0	0	9	5.22222	5.8	5.66667	5	5	4.66667	4.33333	4	6	7	3
1	12	1	2	3	4	1	7	1	0	1	3	0	1	0	1	0	0	0	1	0	0	0	0	0	1	0	0	9	5.66667	5	5.5	5.35	5	4.66667	4.33333	5	7	5	2
1	12	1	2	4	4	1	0	1	0	0	0	0	0	3	3	0	0	0	0	0	0	0	0	1	0	0	0	8	5.66667	5.4	6	5.85	5	5	5	4	5	4	3
2	12	1	2	3	2	1	7	0	0	0	3	0	0	0	2	0	0	0	2	0	0	0	1	0	0	0	0	8	5.33333	5.6	5.5	5.7	5	5	4	3	3	5	2
2	12	1	2	3	2	1	7	0	0	0	3	0	0	0	3	0	0	0	0	0	0	0	0	0	0	0	0	6	4.88889	5.6	5.66667	5.25	5	5	4.66667	2	4	2	4
1	13	1	1	2	1	1	4	0	0	3	3	0	0	0	0	0	0	0	0	0	0	0	0	0	0	0	0	6	5.55556	6	6	5.7	5	5	3.33333	4	3	4	2
2	12	1	2	2	1	1	4	0	0	0	3	0	0	0	0	0	0	0	0	1	0	0	0	1	0	0	0	5	4.22222	5.4	5.66667	5.3	5	5	4.66667	3	6	4	3
2	12	1	2	0	0	1	0	0	0	0	1	0	0	0	1	0	0	0	0	0	0	0	0	2	0	0	0	4	4.44444	5.2	4.5	5.1	5	5	5	2	3	2	2
1	12	1	2	4	4	1	7	0	1	0	0	1	0	0	0	0	0	0	0	0	0	1	0	0	0	0	0	3	5.11111	4.8	5.66667	5.5	5	5	4.66667	3	6	2	4
2	12	1	2	3	3	1	7	0	0	0	3	0	0	0	0	0	0	0	0	0	0	0	0	0	0	0	0	3	3.44444	3	5.66667	3.6	5	4	4.66667	5	6	2	3
2	13	2	2	3	3	1	7	0	0	0	1	0	0	0	0	0	0	0	0	0	0	0	0	0	1	0	0	2	4.44444	4.8	4.3401	4.95	5	5	4.66667	5	4	5	4
2	12	1	2	3	3	1	7	1	0	0	0	1	0	0	0	0	0	0	0	0	0	0	0	0	0	0	0	2	5.66667	5.4	5.83333	5.55	5	5	4.66667	4	4	2	2
2	12	1	2	3	2	1	7	0	1	0	0	0	0	0	0	0	0	0	0	0	0	0	0	0	0	0	0	1	5	5.2	5.5	5.4	4.33333	4.66667	3.66667	3	3	3	3
1	14	2	2	2	2	1	7	0	0	0	0	0	0	0	1	0	0	0	0	0	0	0	0	0	0	0	0	1	5.33333	5.4	5.5	5.7	5	5	5	5	7	2	2
1	13	2	2	1	1	1	4	0	0	0	1	0	0	0	0	0	0	0	0	0	0	0	0	0	0	0	0	1	4.88889	5	5.33333	5.35	5	5	5	3	3	2	2
1	13	2	2	2	3	1	6	0	0	0	0	0	0	0	0	0	0	0	0	0	0	0	0	0	0	0	0	0.288709	5.33333	5.2	5.66667	5.55	5	5	3.66667	2	4	3	3
1	13	1	2	2	2	1	7	0	0	0	0	0	0	0	0	0	0	0	0	0	0	0	0	0	0	0	0	0	5.11111	5.6	5.66667	4.99171	4.66667	4.66667	3.66667	5	3	3	2
1	13	1	2	3	0	1	0	0	0	0	0	0	0	0	0	0	0	0	0	0	0	0	0	0	0	0	0	0	5.88889	6	6	5.7	5	5	5	3	3	2	2
1	12	1	2	2	2	1	7	0	0	0	3	0	0	0	0	0	0	0	1	0	0	0	0	0	0	0	0	4	4.55556	5.2	5.5	4.8	5	5	3.66667	2	4	5	4
1	13	2	1	2	2	1	6	0	0	0	2	0	0	0	0	0	0	0	0	0	0	0	0	0	0	0	0	2	4.66667	4.8	5.66667	5.25	5	5	5	3	3	4	2
2	13	1	2	3	4	1	7	1	0	0	2	0	0	0	0	0	0	0	1	2	1	1	0	3	0	1	0	12	5	5.6	5.16667	5.15	5	4.66667	5	6	6	4	5
1	12	2	2	1	1	1	7	0	0	0	2	3	0	1	3	0	0	0	0	0	0	0	3	0	0	0	0	12	4.77778	4.6	5.33333	5.05	3.33333	3.33333	4.33333	3	6	2	2
1	12	2	2	3	3	1	7	0	1	0	3	1	1	0	2	0	0	0	1	0	0	1	1	0	1	0	0	12	6	6	6	5.85	5	4.66667	5	2	3	2	2
2	13	1	2	3	3	1	7	1	1	0	0	1	2	0	0	0	2	0	0	0	0	0	0	0	0	1	0	8	5.22222	3.2	5.16667	5	3.33333	3	3.66667	6	5	6	4
2	12	2	2	3	2	1	0	0	0	0	3	0	0	0	1	0	0	0	0	0	0	0	0	0	0	0	0	4	5.22222	5.6	5.83333	5.7	5	5	4.66667	3	4	3	2
1	12	1	2	2	2	2	5	0	0	0	0	1	0	0	0	0	0	0	0	0	0	0	0	1	0	0	0	2	4.77778	4.8	5.66667	5.05	4.33333	4.66667	3	6	9	4	3
2	13	2	1	2	1	1	7	0	1	0	0	0	0	0	1	0	0	0	0	0	0	0	0	0	0	0	0	2	6	6	6	6	5	5	5	2	3	2	2
1	13	2	2	2	2	3	5	1	0	0	0	0	0	0	0	0	0	0	0	0	0	0	0	0	0	0	0	1	5.33333	4.8	5.83333	5.15	3	3.66667	2.33333	4	3	4	5
2	12	1	2	3	3	1	7	0	0	0	3	0	0	0	3	0	0	0	3	0	0	0	3	0	0	3	0	15	6	6	6	6	5	4.66667	5	5	8	6	4
2	12	1	2	2	2	1	3	1	1	1	2	0	1	0	1	0	1	1	2	1	0	0	1	1	1	0	0	15	6	5.8	5.66667	6	5	5	5	3	4	2	2
2	12	1	2	3	3	1	4	0	1	1	2	0	0	0	3	0	1	0	1	1	0	0	1	1	0	1	1	14	5.55556	5	6	5.7	5	5	5	2	3	5	3
1	12	2	1	2	2	1	3	0	0	0	2	3	0	1	3	0	0	0	0	0	0	0	3	0	0	0	0	12	4.22222	4.6	4.16667	4.9	3.33333	2.66667	4.66667	3	5	4	3
1	13	2	2	3	3	0	7	0	0	0	3	0	0	0	3	0	0	0	3	0	0	0	3	0	0	0	0	12	4.77778	4.4	5.16667	4.55	4.33333	4.66667	3.66667	6	7	9	5
2	12	2	0	2	2	1	0	1	0	1	1	2	0	0	1	0	0.183544	1	1	0	0	0	1	0	1	0	0	10.1835	5.11111	5.2	5.66667	5.15	5	4.66667	4	2	4	3	3
2	12	2	1	3	3	1	5	1	0	0	3	0	0	0	3	0	0	0	0	0	0	0	0	0	1	0	0	8	5.33333	5.8	6	5.35	5	5	5	3	6	5	3
1	12	2	2	2	2	1	4	0	0	0	3	0	1	0	0	0	0	0	2	0	0	0	1	0	0	0	0	7	5.44444	5.2	6	5.8	5	5	4.66667	2	3	2	2
1	14	2	2	2	2	1	6	0	3	0	0	1	0	0	0	0	0	3	0	0	0	0	0	0	0	0	0	7	4.55556	4.4	5	5.1	4.33333	5	4.33333	2	8	2	2
2	12	1	2	3	3	1	6	1	1	0	3	1	0	0	0	0	0	0	0	0	0	0	0	1	0	0	0	7	4.77778	5.8	5.5	5.3	5	5	4.66667	3	3	2	3
2	12	2	2	2	3	1	5	0	1	0	3	0	0	0	1	0	0	0	1	1	0	0	0	0	0	0	0	7	4.33333	5.6	5.16667	5.12149	3.66667	5	4.33333	5	4	2	3
1	12	2	2	2	2	1	1	0	0	0	0	0	0	0	1	2	0	1	1	0	0	0	0	1	0	0	0	6	5.22222	4.4	4.83333	4.85	5	5	5	3	3	6	3
2	12	2	2	4	3	2	1	0	0	0	3	0	0	0	0	0	0	1	0	1	0	0	0	1	0	0	0	6	5.11111	5.6	5.83333	5.7	5	5	4.66667	2	6	4	2
1	12	2	2	3	1	1	0	1	0	0	0	2	0	0	0	0	0	0	0	0	0	0	1	0	1	0	0	5	4.55556	4.8	4	3.75	5	1	5	3	5	2	4
1	12	1	2	4	3	1	7	1	0	0	0	0	1	0	0	0	0	0	0	1	0	0	0	0	1	1	0	5	4.66667	6	5.5	5.1	5	5	4.33333	4	4	5	4
2	12	2	2	2	1	1	3	1	0	0	0	1	0	0	3	0	0	0	0	0	0	0	0	0	0	0	0	5	6	6	5.5	5.6	4.66667	5	4.33333	6	7	7	2
2	12	1	2	0	0	1	0	0	0	0	3	0	0	0	0	0	0	1	0	0	0	0	0	1	0	0	0	5	6	6	6	5.7	5	5	4.33333	6	7	2	3
2	12	2	1	2	2	1	1	0	0	0	0	0	0	0	0	0	0	0	0	0	0	0	0	2	1	1	0	4	5.77778	6	6	5.9	4.66667	5	4	2	3	2	2
1	13	1	2	2	2	1	7	0	0	0	0	1	0	0	0	0	0	1	0	0	0	0	0	1	1	0	0	4	5	6	5.66667	5.6	5	5	5	2	11	2	2
1	13	1	2	2	2	1	5	0	1	0	1	0	0	0	0	0	0	0	0	0	0	0	1	0	0	0	0	3	5.26865	5.46676	5.43234	5.33813	5	4.66667	4	3	4	2	2
1	12	2	2	3	3	1	7	0	0	0	3	0	0	0	0	0	0	0	0	0	0	0	0	0	0	0	0	3	5.18331	5.37076	5.34833	5.34296	5	5	5	3.54005	4.48767	3.97969	2.85917
1	12	1	2	3	3	1	7	0	0	0	3	0	0	0	0	0	0	0	0	0	0	0	0	0	0	0	0	3	5.55556	6	5.83333	5.45	5	5	5	2	6	5	3
1	12	1	2	3	3	1	7	0	2	0	0	0	0	0	0	0	0	0	0	1	0	0	0	0	0	0	0	3	5.55556	5.6	6	5.7	4.66667	3.66667	2.66667	2	7	5	3
2	12	1	2	3	3	1	7	0	0	0	3	0	0	0	0	0	0	0	0	0	0	0	0	0	0	0	0	3	6	6	6	6	5	5	5	3	3	2	2
1	12	2	2	0	0	3	0	0	0	0	0	0	0	0	1	0	0	0	0	0	0	0	0	0	0	0	0	1	4.22222	3.8	4	4.1	3.66667	3.66667	3	3	4	4	2
1	12	1	2	4	3	1	0	0	0	0	0	0	0	0	0	0	0	0	0	0	0	0	0	1	0	0	0	1	5	5.4	5.33333	5.55	5	4.66667	5	4	6	3	3
2	12	1	2	3	2	1	7	0	0	0	0	0	0	0	0	0	0	0	0	0	0	0	0	1	0	0	0	1	5.11111	5.8	5.83333	5.5	5	5	4.33333	2	5	3	3
1	12	2	2	0	0	1	0	0	0	0	0	0	0	0	0	0	0	0	0	0	0	0	0	0	0	0	0	0	5.18331	5.37076	5.34833	5.34296	5	5	5	3.54005	4.48767	3.97969	2.85917
1	0	1	2	2	2	1	4	0	0	0	0	0	0	0	0	0	0	0	0	0	0	0	0	0	0	0	0	0	5.77778	4.8	6	5.4	5	5	5	2	5	2	2
2	13	2	2	2	2	1	6	0	0	0	0	0	0	0	0	0	0	0	0	0	0	0	0	0	0	0	0	0	5.33333	5.2	5.83333	5.25	5	4.33333	4	2	3	2	2
2	13	1	2	4	3	1	7	0	0	0	0	0	0	0	0	0	0	0	0	0	0	0	0	0	0	0	0	0	5.88889	5.8	5.83333	6	5	5	5	3	3	3	2
